# Supplementary material for: 2-Amino-3-chloro-5-nitro­benzamide
Source: Acta Crystallogr Sect E Struct Rep Online. 2012 Mar 10;68(Pt 4):o991. doi: 10.1107/S1600536812009142 (PMC3343961; doi:10.1107/S1600536812009142)
Supplement: Supplementary file 1 [file e-68-0o991-sup1.cif]

##############################################################################
#                                                                            #
# This CIF contains the data in a paper accepted for publication in          #
# Acta Crystallographica Section E. It conforms to the requirements of       #
# Notes for Authors for Acta Crystallographica Section E, and has been       #
# peer reviewed under the auspices of the IUCr Commission on Journals.       #
#                                                                            #
# Full details of the Crystallographic Information File format               #
# are given in the paper "The Crystallographic Information File (CIF):       #
# a New Standard Archive File for Crystallography" by S. R. Hall, F. H.      #
# Allen and I. D. Brown [Acta Cryst. (1991), A47, 655-685].                  #
#                                                                            #
# The current version of the core CIF dictionary is obtainable from          #
# ftp://ftp.iucr.org/pub/cif_core.dic.                                       #
#                                                                            #
# Software is freely available for graphical display of the structure(s)     #
# in this CIF. For information consult the CIF software page                 #
# http://www.iucr.org/resources/cif/software.                                #
#                                                                            #
# This file may be used for bona fide research purposes within the           #
# scientific community so long as proper attribution is given to the journal # 
# article from which it was obtained.                                        #
#                                                                            #
##############################################################################
data_global
_audit_creation_method     SHELXL-97
_journal_date_recd_electronic     2012-02-29
_journal_date_accepted     2012-02-29
_journal_name_full     'Acta Crystallographica, Section E'
_journal_year     2012
_journal_volume     68
_journal_issue      4
_journal_page_first     o991
_journal_page_last     o991
_journal_paper_category     QO
_journal_paper_doi     10.1107/S1600536812009142
_journal_coeditor_code     HB6665
_publ_contact_author_name     ' Edward RT Tiekink '
_publ_contact_author_address
;
Department of Chemistry, University of Malaya,
50603 Kuala Lumpur, Malaysia
;
_publ_contact_author_email
;
edward.tiekink@gmail.com
;
_publ_contact_author_fax     ' +60 3 7967 4193 '
_publ_contact_author_phone     ' +60 3 7967 6775 '
_publ_section_title
;
2-Amino-3-chloro-5-nitrobenzamide
;
_publ_section_title_footnote
;
;
loop_
    _publ_author_name
    _publ_author_footnote
    _publ_author_address
    'Wardell, James L.'
;
Additional correspondence author, e-mail: j.wardell@abdn.ac.uk.
;
;
Centro de Desenvolvimento Tecnol\'ogico em Sa\'ude (CDTS),
Funda\,c\~ao Oswaldo Cruz (FIOCRUZ), Casa Amarela,
Campus de Manguinhos, Av. Brasil 4365,
 21040-900,
 Rio de Janeiro, RJ, Brazil
;
    'Tiekink, Edward R. T.' .
;
Department of Chemistry, University of Malaya,
50603 Kuala Lumpur, Malaysia
;
data_I
_audit_creation_method     SHELXL-97
_chemical_name_systematic
;
2-Amino-3-chloro-5-nitrobenzamide
;
_chemical_name_common     ?
_chemical_formula_moiety     'C7 H6 Cl N3 O3'
_chemical_formula_sum     'C7 H6 Cl N3 O3'
_chemical_formula_iupac     'C7 H6 Cl N3 O3'
_chemical_formula_weight     215.60
_chemical_melting_point     ?
_symmetry_cell_setting     triclinic
_symmetry_space_group_name_H-M     'P -1'
_symmetry_space_group_name_Hall     '-P 1 '
loop_
    _symmetry_equiv_pos_as_xyz
    'x, y, z'
    '-x, -y, -z'
_cell_length_a     4.891(9)
_cell_length_b     6.363(13)
_cell_length_c     14.61(3)
_cell_angle_alpha     83.54(11)
_cell_angle_beta     82.37(11)
_cell_angle_gamma     73.64(9)
_cell_volume     431.1(15)
_cell_formula_units_Z     2
_cell_measurement_reflns_used     1104
_cell_measurement_theta_min     2.8
_cell_measurement_theta_max     30.7
_cell_measurement_temperature     100(2)
_exptl_crystal_description     'plate'
_exptl_crystal_colour     'yellow'
_exptl_crystal_size_max     0.18
_exptl_crystal_size_mid     0.08
_exptl_crystal_size_min     0.01
_exptl_crystal_density_diffrn     1.661
_exptl_crystal_density_meas     ?
_exptl_crystal_density_method     'not measured'
_exptl_crystal_F_000     220
_exptl_absorpt_coefficient_mu     0.426
_exptl_absorpt_correction_type     multi-scan
_exptl_absorpt_process_details
                                 '(<i>CrystalClear-SM Expert</i>; Rigaku, 2011)'
_exptl_absorpt_correction_T_min     0.826
_exptl_absorpt_correction_T_max     1.000
_diffrn_ambient_temperature     100
_diffrn_radiation_type     'Mo K\a'
_diffrn_radiation_wavelength     0.71073
_diffrn_radiation_monochromator     'Confocal'
_diffrn_measurement_device_type
;
Rigaku Saturn724+
;
_diffrn_measurement_device
;
AFC12 (Right): Kappa 3 circle
;
_diffrn_measurement_method     'profile data from \w-scans'
_diffrn_detector_area_resol_mean     28.5714
_diffrn_reflns_number     3828
_diffrn_reflns_av_R_equivalents     0.0483
_diffrn_reflns_av_sigmaI/netI     0.1052
_diffrn_reflns_theta_min     2.82
_diffrn_reflns_theta_max     27.47
_diffrn_reflns_theta_full     27.47
_diffrn_measured_fraction_theta_max     0.979
_diffrn_measured_fraction_theta_full     0.979
_diffrn_reflns_limit_h_min     -4
_diffrn_reflns_limit_h_max     6
_diffrn_reflns_limit_k_min     -7
_diffrn_reflns_limit_k_max     8
_diffrn_reflns_limit_l_min     -18
_diffrn_reflns_limit_l_max     18
_diffrn_standards_decay_%     0
_refine_special_details
;
Refinement of <i>F</i>^2^ against ALL reflections. The weighted <i>R</i>-factor
<i>wR</i> and goodness of fit <i>S</i> are based on <i>F</i>^2^, conventional
<i>R</i>-factors <i>R</i> are based on <i>F</i>, with <i>F</i> set to zero for
negative <i>F</i>^2^. The threshold expression of <i>F</i>^2^ >
2\s(<i>F</i>^2^) is used only for calculating <i>R</i>-factors(gt) <i>etc</i>.
and is not relevant to the choice of reflections for refinement.
<i>R</i>-factors based on <i>F</i>^2^ are statistically about twice as large
as those based on <i>F</i>, and <i>R</i>- factors based on ALL data will be
even larger.
;
_reflns_number_total     1936
_reflns_number_gt     1104
_reflns_threshold_expression     I>2\s(I)
_refine_ls_structure_factor_coef     Fsqd
_refine_ls_matrix_type     full
_refine_ls_R_factor_all     0.0965
_refine_ls_R_factor_gt     0.0626
_refine_ls_wR_factor_gt     0.1512
_refine_ls_wR_factor_ref     0.1796
_refine_ls_goodness_of_fit_ref     0.951
_refine_ls_restrained_S_all     0.950
_refine_ls_number_reflns     1936
_refine_ls_number_parameters     139
_refine_ls_number_restraints     4
_refine_ls_hydrogen_treatment     mixed
_refine_ls_weighting_scheme     calc
_refine_ls_weighting_details
                 'calc w=1/[\s^2^(Fo^2^)+(0.0912P)^2^] where P=(Fo^2^+2Fc^2^)/3'
_atom_sites_solution_hydrogens     geom
_atom_sites_solution_primary     direct
_atom_sites_solution_secondary     difmap
_refine_ls_shift/su_max     0.000
_refine_ls_shift/su_mean     0.000
_refine_diff_density_max     0.444
_refine_diff_density_min     -0.796
_refine_ls_extinction_method     none
_refine_ls_extinction_coef     ?
loop_
    _atom_type_symbol
    _atom_type_description
    _atom_type_scat_dispersion_real
    _atom_type_scat_dispersion_imag
    _atom_type_scat_source
    'C' 'C' 0.0033 0.0016
                         'International Tables Vol C Tables 4.2.6.8 and 6.1.1.4'
    'H' 'H' 0.0000 0.0000
                         'International Tables Vol C Tables 4.2.6.8 and 6.1.1.4'
    'Cl' 'Cl' 0.1484 0.1585
                         'International Tables Vol C Tables 4.2.6.8 and 6.1.1.4'
    'N' 'N' 0.0061 0.0033
                         'International Tables Vol C Tables 4.2.6.8 and 6.1.1.4'
    'O' 'O' 0.0106 0.0060
                         'International Tables Vol C Tables 4.2.6.8 and 6.1.1.4'
_computing_data_collection
;
<i>CrystalClear-SM Expert</i> (Rigaku, 2011)
;
_computing_cell_refinement
;
<i>CrystalClear-SM Expert</i> (Rigaku, 2011)
;
_computing_data_reduction
;
<i>CrystalClear-SM Expert</i> (Rigaku, 2011)
;
_computing_structure_solution     'SHELXS97 (Sheldrick, 2008)'
_computing_structure_refinement     'SHELXL97 (Sheldrick, 2008)'
_computing_molecular_graphics
                      'ORTEP-3 (Farrugia, 1997) and DIAMOND (Brandenburg, 2006)'
_computing_publication_material     'publCIF (Westrip, 2010)'
loop_
    _atom_site_type_symbol
    _atom_site_label
    _atom_site_fract_x
    _atom_site_fract_y
    _atom_site_fract_z
    _atom_site_U_iso_or_equiv
    _atom_site_adp_type
    _atom_site_calc_flag
    _atom_site_refinement_flags
    _atom_site_occupancy
    _atom_site_symmetry_multiplicity
    _atom_site_disorder_assembly
    _atom_site_disorder_group
    Cl Cl1 0.2620(2) 0.75410(16) 0.44557(7) 0.0290(3) Uani d . 1 1 . .
    O O1 0.2845(5) 0.6916(4) 0.07122(19) 0.0270(7) Uani d . 1 1 . .
    O O2 0.8552(6) 1.3190(4) 0.32947(19) 0.0265(7) Uani d . 1 1 . .
    O O3 0.9263(5) 1.3326(4) 0.17747(18) 0.0258(7) Uani d . 1 1 . .
    N N1 0.7241(7) 0.7345(5) 0.0176(2) 0.0224(7) Uani d D 1 1 . .
    H H1N 0.731(8) 0.659(6) -0.0305(18) 0.027 Uiso d D 1 1 . .
    H H2N 0.892(4) 0.753(6) 0.024(3) 0.027 Uiso d D 1 1 . .
    N N2 0.2414(7) 0.6089(5) 0.2610(2) 0.0230(7) Uani d D 1 1 . .
    H H3N 0.201(8) 0.579(6) 0.2079(15) 0.028 Uiso d D 1 1 . .
    H H4N 0.162(8) 0.570(6) 0.3155(14) 0.028 Uiso d D 1 1 . .
    N N3 0.8307(6) 1.2566(5) 0.2533(2) 0.0203(7) Uani d . 1 1 . .
    C C1 0.5172(7) 0.8433(6) 0.1718(3) 0.0198(8) Uani d . 1 1 . .
    C C2 0.3850(8) 0.7644(6) 0.2572(3) 0.0218(8) Uani d . 1 1 . .
    C C3 0.4161(8) 0.8510(6) 0.3398(3) 0.0230(9) Uani d . 1 1 . .
    C C4 0.5587(8) 1.0104(6) 0.3399(3) 0.0224(8) Uani d . 1 1 . .
    H H4 0.5744 1.0662 0.3961 0.027 Uiso calc R 1 1 . .
    C C5 0.6798(7) 1.0873(6) 0.2546(3) 0.0197(8) Uani d . 1 1 . .
    C C6 0.6623(8) 1.0049(6) 0.1714(3) 0.0221(8) Uani d . 1 1 . .
    H H6 0.7485 1.0581 0.1148 0.026 Uiso calc R 1 1 . .
    C C7 0.5010(8) 0.7488(6) 0.0829(3) 0.0219(8) Uani d . 1 1 . .
loop_
    _atom_site_aniso_label
    _atom_site_aniso_U_11
    _atom_site_aniso_U_22
    _atom_site_aniso_U_33
    _atom_site_aniso_U_12
    _atom_site_aniso_U_13
    _atom_site_aniso_U_23
    Cl1 0.0357(6) 0.0244(6) 0.0280(5) -0.0122(4) 0.0008(4) -0.0015(4)
    O1 0.0219(14) 0.0255(15) 0.0363(16) -0.0106(12) 0.0018(12) -0.0093(12)
    O2 0.0323(15) 0.0245(15) 0.0253(15) -0.0098(12) -0.0041(12) -0.0064(12)
    O3 0.0286(15) 0.0220(15) 0.0270(15) -0.0104(12) 0.0033(12) -0.0004(12)
    N1 0.0213(16) 0.0209(18) 0.0262(17) -0.0059(14) -0.0019(14) -0.0071(14)
    N2 0.0253(17) 0.0171(17) 0.0272(18) -0.0077(14) -0.0025(15) 0.0006(14)
    N3 0.0173(15) 0.0145(16) 0.0282(17) -0.0025(12) -0.0022(13) -0.0027(13)
    C1 0.0157(17) 0.0131(18) 0.028(2) -0.0002(14) -0.0007(15) -0.0016(15)
    C2 0.0187(18) 0.0106(18) 0.032(2) 0.0006(14) 0.0001(16) -0.0020(15)
    C3 0.0200(18) 0.0158(19) 0.031(2) 0.0000(15) -0.0067(16) -0.0017(16)
    C4 0.0234(19) 0.0141(18) 0.028(2) -0.0018(15) -0.0011(16) -0.0040(16)
    C5 0.0162(17) 0.0134(18) 0.028(2) -0.0022(14) -0.0029(15) -0.0008(15)
    C6 0.0216(18) 0.0149(19) 0.026(2) -0.0007(15) 0.0015(16) 0.0003(15)
    C7 0.0241(19) 0.0147(18) 0.025(2) -0.0037(15) 0.0018(16) -0.0041(15)
_geom_special_details
;
All s.u.'s (except the s.u. in the dihedral angle between two l.s. planes) are
estimated using the full covariance matrix. The cell s.u.'s are taken into
account individually in the estimation of s.u.'s in distances, angles and
torsion angles; correlations between s.u.'s in cell parameters are only used
when they are defined by crystal symmetry. An approximate (isotropic)
treatment of cell s.u.'s is used for estimating s.u.'s involving l.s. planes.
;
loop_
    _geom_bond_atom_site_label_1
    _geom_bond_atom_site_label_2
    _geom_bond_site_symmetry_2
    _geom_bond_distance
    _geom_bond_publ_flag
    Cl1 C3 . 1.753(5) ?
    O1 C7 . 1.250(5) ?
    O2 N3 . 1.254(4) ?
    O3 N3 . 1.244(4) ?
    N1 C7 . 1.340(5) ?
    N1 H1N . 0.887(10) ?
    N1 H2N . 0.881(10) ?
    N2 C2 . 1.358(5) ?
    N2 H3N . 0.881(10) ?
    N2 H4N . 0.881(10) ?
    N3 C5 . 1.464(5) ?
    C1 C6 . 1.403(5) ?
    C1 C2 . 1.433(5) ?
    C1 C7 . 1.511(6) ?
    C2 C3 . 1.425(6) ?
    C3 C4 . 1.383(6) ?
    C4 C5 . 1.406(6) ?
    C4 H4 . 0.9500 ?
    C5 C6 . 1.398(6) ?
    C6 H6 . 0.9500 ?
loop_
    _geom_angle_atom_site_label_1
    _geom_angle_atom_site_label_2
    _geom_angle_atom_site_label_3
    _geom_angle_site_symmetry_1
    _geom_angle_site_symmetry_3
    _geom_angle
    _geom_angle_publ_flag
    C7 N1 H1N . . 118(3) ?
    C7 N1 H2N . . 127(3) ?
    H1N N1 H2N . . 112(4) ?
    C2 N2 H3N . . 117(3) ?
    C2 N2 H4N . . 118(3) ?
    H3N N2 H4N . . 124(4) ?
    O3 N3 O2 . . 123.2(3) ?
    O3 N3 C5 . . 119.0(3) ?
    O2 N3 C5 . . 117.8(3) ?
    C6 C1 C2 . . 120.0(4) ?
    C6 C1 C7 . . 120.7(3) ?
    C2 C1 C7 . . 119.3(3) ?
    N2 C2 C3 . . 120.4(4) ?
    N2 C2 C1 . . 122.2(4) ?
    C3 C2 C1 . . 117.4(4) ?
    C4 C3 C2 . . 122.8(4) ?
    C4 C3 Cl1 . . 118.7(3) ?
    C2 C3 Cl1 . . 118.4(3) ?
    C3 C4 C5 . . 118.1(4) ?
    C3 C4 H4 . . 121.0 ?
    C5 C4 H4 . . 121.0 ?
    C6 C5 C4 . . 121.7(4) ?
    C6 C5 N3 . . 119.4(3) ?
    C4 C5 N3 . . 118.9(3) ?
    C5 C6 C1 . . 119.9(4) ?
    C5 C6 H6 . . 120.0 ?
    C1 C6 H6 . . 120.0 ?
    O1 C7 N1 . . 122.2(4) ?
    O1 C7 C1 . . 120.6(3) ?
    N1 C7 C1 . . 117.2(3) ?
loop_
    _geom_torsion_atom_site_label_1
    _geom_torsion_atom_site_label_2
    _geom_torsion_atom_site_label_3
    _geom_torsion_atom_site_label_4
    _geom_torsion_site_symmetry_1
    _geom_torsion_site_symmetry_2
    _geom_torsion_site_symmetry_3
    _geom_torsion_site_symmetry_4
    _geom_torsion
    _geom_torsion_publ_flag
    C6 C1 C2 N2 . . . . 179.8(3) ?
    C7 C1 C2 N2 . . . . -1.0(5) ?
    C6 C1 C2 C3 . . . . -2.0(5) ?
    C7 C1 C2 C3 . . . . 177.3(3) ?
    N2 C2 C3 C4 . . . . -179.6(3) ?
    C1 C2 C3 C4 . . . . 2.1(5) ?
    N2 C2 C3 Cl1 . . . . -0.6(5) ?
    C1 C2 C3 Cl1 . . . . -178.9(3) ?
    C2 C3 C4 C5 . . . . -0.7(6) ?
    Cl1 C3 C4 C5 . . . . -179.7(3) ?
    C3 C4 C5 C6 . . . . -0.9(5) ?
    C3 C4 C5 N3 . . . . 179.8(3) ?
    O3 N3 C5 C6 . . . . 4.0(5) ?
    O2 N3 C5 C6 . . . . -176.4(3) ?
    O3 N3 C5 C4 . . . . -176.6(3) ?
    O2 N3 C5 C4 . . . . 2.9(5) ?
    C4 C5 C6 C1 . . . . 1.0(5) ?
    N3 C5 C6 C1 . . . . -179.7(3) ?
    C2 C1 C6 C5 . . . . 0.5(5) ?
    C7 C1 C6 C5 . . . . -178.7(3) ?
    C6 C1 C7 O1 . . . . -146.6(4) ?
    C2 C1 C7 O1 . . . . 34.2(5) ?
    C6 C1 C7 N1 . . . . 31.9(5) ?
    C2 C1 C7 N1 . . . . -147.3(3) ?
loop_
    _geom_hbond_atom_site_label_D
    _geom_hbond_atom_site_label_H
    _geom_hbond_atom_site_label_A
    _geom_hbond_site_symmetry_A
    _geom_hbond_distance_DH
    _geom_hbond_distance_HA
    _geom_hbond_distance_DA
    _geom_hbond_angle_DHA
    N2 H3n O1 . 0.88(3) 2.07(2) 2.755(7) 134(3)
    N2 H4n Cl1 . 0.88(2) 2.51(3) 2.970(7) 113(3)
    N1 H1n O1 2_665 0.89(3) 2.40(4) 3.148(8) 143(3)
    N1 H1n O3 2_775 0.89(3) 2.55(3) 3.130(8) 124(3)
    N1 H2n O1 1_655 0.88(2) 2.05(3) 2.881(7) 158(4)
    N2 H3n O3 1_445 0.88(3) 2.44(4) 3.076(8) 130(3)
    N2 H4n O2 1_445 0.88(2) 2.46(4) 3.003(8) 121(3)
