# Supplementary material for: 2-Amino-3-chloro-5-nitro­benzamide
Source: Acta Crystallogr Sect E Struct Rep Online. 2012 Mar 10;68(Pt 4):o991. doi: 10.1107/S1600536812009142 (PMC3343961; doi:10.1107/S1600536812009142)
Supplement: Supplementary file 2 [file e-68-0o991-Isup2.hkl]

#
# h,k,l, Fc-squared, Fo-squared, sigma(Fo-squared) and status flag
#
data_I
_shelx_title ' 2011ncs0508'
_shelx_refln_list_code          4
_shelx_F_calc_maximum      102.87
_exptl_crystal_F_000       220.00
_reflns_d_resolution_high  0.7704
 
loop_
 _symmetry_equiv_pos_as_xyz
 'x, y, z'
 '-x, -y, -z'
 
_cell_length_a     4.8910
_cell_length_b     6.3630
_cell_length_c    14.6100
_cell_angle_alpha  83.540
_cell_angle_beta   82.370
_cell_angle_gamma  73.640
 
_shelx_F_squared_multiplier     1.000
 
loop_
 _refln_index_h
 _refln_index_k
 _refln_index_l
 _refln_F_squared_calc
 _refln_F_squared_meas
 _refln_F_squared_sigma
 _refln_observed_status
   1   0   0     1067.31      938.36     11.91 o
   2   0   0     1158.17     1079.35     21.15 o
   3   0   0        1.35        2.66      2.57 o
   4   0   0      123.45      166.25     20.61 o
  -5   1   0        5.30       12.54     11.55 o
  -4   1   0       12.23       12.20      5.49 o
  -3   1   0       82.87       79.10      5.88 o
  -2   1   0       39.88       37.54      3.62 o
  -1   1   0    10581.72    10257.48     51.46 o
   0   1   0      168.77      151.97      3.67 o
   1   1   0     1382.07     1251.52     17.73 o
   2   1   0      349.05      321.06     13.08 o
   3   1   0        0.05        7.42      8.24 o
   4   1   0        1.99        4.99      5.15 o
   5   1   0        8.37        9.09      4.96 o
   6   1   0        8.94        7.21     11.75 o
  -4   2   0       63.75       72.41      7.87 o
  -3   2   0       10.60       10.65      3.82 o
  -2   2   0     1218.37     1150.93     22.84 o
  -1   2   0       71.19       67.89      4.55 o
   0   2   0     4301.25     4024.27     21.68 o
   1   2   0      386.02      357.64      6.46 o
   2   2   0        0.18        2.28      4.30 o
   3   2   0       67.20       76.64      8.48 o
   4   2   0      178.05      198.43      9.10 o
   5   2   0        6.41        6.92      4.08 o
   6   2   0       26.28       27.90     13.56 o
  -4   3   0       16.98       17.43      8.83 o
  -3   3   0        0.03        5.41     10.25 o
  -2   3   0       30.88       32.26      6.43 o
  -1   3   0      506.12      469.33     10.60 o
   0   3   0      844.61      779.45     13.75 o
   1   3   0        4.28       21.27     11.87 o
   2   3   0      310.22      371.56     22.86 o
   3   3   0       80.37       86.55      4.84 o
   4   3   0        0.13       16.09     20.06 o
   5   3   0       38.46       39.73      7.14 o
   6   3   0        0.91        1.23      3.62 o
  -4   4   0        0.37        4.56      4.40 o
  -3   4   0        0.62        3.35      2.77 o
  -2   4   0      227.07      233.84     10.38 o
  -1   4   0      237.96      253.83     11.51 o
   0   4   0      567.50      543.56     14.92 o
   1   4   0        2.23        3.42      2.01 o
   2   4   0       81.10       73.02     21.68 o
   3   4   0       44.98       56.81      4.80 o
   4   4   0      160.51      187.82      9.04 o
   5   4   0       16.55       29.75     18.99 o
   6   4   0       23.77       15.95     15.19 o
  -3   5   0       16.48       22.27     13.91 o
  -2   5   0       38.54       43.92      9.77 o
  -1   5   0      237.31      238.70     12.81 o
   0   5   0        3.88        6.03      3.96 o
   1   5   0        4.18        4.04      1.23 o
   2   5   0        6.66        8.80      7.09 o
   3   5   0      133.87      142.39     14.34 o
   4   5   0        0.29        4.99      3.73 o
   5   5   0       49.20       53.59     37.69 o
  -2   6   0      202.56      202.92     15.68 o
  -1   6   0        1.01        8.15      9.10 o
   0   6   0       52.03       57.23      9.48 o
   1   6   0       11.12       14.67      7.87 o
   2   6   0      224.29      229.42     24.90 o
   3   6   0       25.98       24.22      7.85 o
   4   6   0      112.67      142.04     53.56 o
   5   6   0       14.70       10.92     13.70 o
  -1   7   0        1.42        8.34      9.66 o
   1   7   0      178.26      184.31     23.07 o
   2   7   0       31.83       30.74     11.45 o
   3   7   0       48.15       65.09     16.98 o
   4   7   0       11.14        5.76     13.13 o
   1   8   0       85.10       86.73     26.14 o
   2   8   0       28.42       40.82     13.51 o
   3   8   0        0.46        9.29      7.66 o
  -2  -8   1       49.10       38.64     16.36 o
  -1  -8   1        5.26        0.27      8.04 o
  -4  -7   1      182.52      212.16     23.05 o
  -3  -7   1       67.88       78.26     18.22 o
  -2  -7   1       40.76       40.09     15.20 o
  -1  -7   1       79.81       86.25     19.92 o
   1  -7   1       49.45       59.55     17.39 o
  -5  -6   1      102.96      107.98     38.91 o
  -4  -6   1       17.89       10.31      8.77 o
  -3  -6   1       39.36       48.22     11.71 o
  -2  -6   1       32.23       46.82     14.66 o
  -1  -6   1       74.94       66.29     14.47 o
   0  -6   1       20.22       22.20      8.75 o
   1  -6   1       19.27       14.19      6.10 o
   2  -6   1       24.53       23.93      7.29 o
  -5  -5   1       16.48       23.87     22.32 o
  -4  -5   1      115.80      138.70     12.91 o
  -3  -5   1       18.63       10.84     23.35 o
  -2  -5   1      183.74      182.52     21.73 o
  -1  -5   1      117.85       77.30     18.56 o
   0  -5   1       51.04       48.93     16.63 o
   1  -5   1        7.24        9.39      6.39 o
   2  -5   1        2.63        9.10      5.32 o
   3  -5   1      100.35      106.75     11.56 o
  -6  -4   1       16.68       13.98     14.65 o
  -5  -4   1       11.33        7.39      4.16 o
  -4  -4   1        1.21        2.94      3.12 o
  -3  -4   1       41.00       46.40      5.47 o
  -2  -4   1       47.68       35.39     10.93 o
  -1  -4   1        0.13        1.37      1.84 o
   0  -4   1      271.61      272.27      9.74 o
   1  -4   1        9.53       11.45      5.15 o
   2  -4   1      118.10      125.61      9.21 o
   3  -4   1        1.86        4.42      3.77 o
   4  -4   1      123.85      117.93     40.40 o
  -6  -3   1       39.97       43.11      8.29 o
  -5  -3   1        2.63        5.46      3.89 o
  -4  -3   1       73.54       85.19      9.64 o
  -3  -3   1       47.43       51.43      6.00 o
  -2  -3   1      174.37      164.68      7.95 o
  -1  -3   1       24.84       30.05      5.00 o
   0  -3   1      259.90      240.61      8.85 o
   1  -3   1      372.61      331.77     13.39 o
   2  -3   1       25.03       25.94      7.35 o
   3  -3   1     1340.11     1447.77     40.32 o
   4  -3   1        7.75        3.72      4.28 o
  -6  -2   1        0.66        2.82      4.03 o
  -5  -2   1       12.24       11.04      4.74 o
  -4  -2   1        0.10        3.34      5.27 o
  -3  -2   1      150.94      160.35      9.85 o
  -2  -2   1        0.12        1.19      1.15 o
  -1  -2   1       93.66       96.89      3.72 o
   0  -2   1       91.49       91.76      4.67 o
   1  -2   1      257.59      276.19      7.14 o
   2  -2   1     3620.91     3451.18     44.97 o
   3  -2   1      126.04      125.32      7.83 o
   4  -2   1       62.98       77.68      7.39 o
  -6  -1   1      145.42      214.78     23.86 o
  -5  -1   1       51.93       42.68     21.45 o
  -4  -1   1      157.40      139.01     28.52 o
  -3  -1   1      148.31      148.82      8.76 o
  -2  -1   1      442.82      440.75      5.74 o
  -1  -1   1       81.18       61.32      3.05 o
   0  -1   1      527.99      467.98      4.75 o
   1  -1   1     8570.44     8158.43     48.49 o
   2  -1   1      278.85      295.85      6.99 o
   3  -1   1      530.13      517.64     38.64 o
   4  -1   1      112.48      133.56     13.61 o
  -6   0   1       68.76      120.05     33.57 o
  -5   0   1        0.07        5.21     11.66 o
  -4   0   1        0.46        4.15      5.96 o
  -3   0   1      134.88      125.96      9.23 o
  -2   0   1       85.32       90.50      4.13 o
  -1   0   1      148.11      134.73      4.17 o
   1   0   1        6.70        9.30      3.39 o
   2   0   1      741.62      687.30     15.43 o
   3   0   1      358.94      374.79      8.48 o
   4   0   1        7.01        5.50      1.97 o
   5   0   1      178.80      168.10     13.11 o
  -5   1   1       17.73       26.51     12.56 o
  -4   1   1       30.14       31.25      6.81 o
  -3   1   1        0.04        2.39      2.36 o
  -2   1   1       55.17       61.62      3.84 o
  -1   1   1      542.27      533.33      5.60 o
   0   1   1       38.59       32.70      2.17 o
   1   1   1     2781.49     2465.17     15.55 o
   2   1   1      315.77      300.35     12.06 o
   3   1   1       83.48       82.39      6.63 o
   4   1   1      188.96      212.84      9.98 o
   5   1   1       27.79       23.24      7.89 o
   6   1   1        1.20        5.79     11.30 o
  -5   2   1       15.27       23.87     16.18 o
  -4   2   1       52.00       68.47     17.95 o
  -3   2   1        1.38        2.15      1.76 o
  -2   2   1      580.02      573.94     16.13 o
  -1   2   1       70.78       68.38      5.11 o
   0   2   1       37.31       37.40      3.15 o
   1   2   1      338.41      301.42      7.79 o
   2   2   1      512.07      469.04      8.16 o
   3   2   1      127.81      126.26      9.13 o
   4   2   1        8.84        7.10      3.92 o
   5   2   1       10.72        7.87      4.14 o
   6   2   1        6.13        7.77      5.36 o
  -4   3   1        3.95        4.12      5.44 o
  -3   3   1        6.27        4.57      3.96 o
  -2   3   1       63.69       69.33      8.64 o
  -1   3   1      247.21      221.91      6.27 o
   0   3   1       27.83       20.11      3.79 o
   1   3   1     2672.47     2675.48     31.50 o
   2   3   1       56.42       69.24      8.36 o
   3   3   1        3.75        3.57      2.12 o
   4   3   1       13.21       13.48      5.57 o
   5   3   1       43.73       37.43      6.78 o
   6   3   1       13.33        7.94      4.75 o
  -4   4   1        4.69        9.90     10.12 o
  -3   4   1        5.03        5.20      3.83 o
  -2   4   1       28.50       30.97     10.95 o
  -1   4   1       87.61       89.40      9.75 o
   0   4   1      813.17      832.90     20.34 o
   1   4   1       14.23       17.51      2.14 o
   2   4   1       17.78       21.35      7.34 o
   3   4   1        1.40        2.10      4.44 o
   4   4   1       42.08       35.25     14.09 o
   5   4   1       11.56       19.44     12.61 o
   6   4   1       13.45       15.15      8.41 o
  -3   5   1       44.05       49.22     19.46 o
  -2   5   1       26.83       33.80      8.23 o
  -1   5   1      561.74      586.03     19.92 o
   0   5   1       24.74       23.37      7.39 o
   1   5   1      237.83      244.37      5.54 o
   2   5   1        6.13        4.89      4.93 o
   3   5   1      229.14      244.92     16.10 o
   4   5   1      165.61      165.83     15.43 o
   5   5   1       42.92       68.90     50.04 o
  -2   6   1       87.84      114.75     19.66 o
  -1   6   1        1.67        3.01      8.94 o
   0   6   1       69.55       77.69      9.37 o
   1   6   1      109.85      136.76     18.56 o
   2   6   1      196.20      196.81     23.13 o
   3   6   1      111.79      115.91     16.18 o
   4   6   1       20.71       27.04     34.36 o
   5   6   1        3.36       11.75     13.95 o
  -1   7   1      100.78      117.55     19.29 o
   1   7   1      108.57      118.48     13.56 o
   2   7   1       54.97       70.55     18.92 o
   3   7   1       58.14       68.38     15.35 o
   4   7   1       25.02       23.60     21.88 o
   1   8   1       10.94       11.39     11.14 o
   2   8   1       47.80       36.99     13.12 o
   3   8   1       22.60       19.62      9.29 o
  -2  -8   2        9.59        5.87      6.27 o
  -1  -8   2       46.37       50.94     17.24 o
  -4  -7   2       26.38       28.21     25.56 o
  -3  -7   2        8.43        6.46      6.55 o
  -2  -7   2       34.78       29.85     11.80 o
  -1  -7   2       12.32       11.02      7.55 o
   0  -7   2       24.31       26.74     17.44 o
  -5  -6   2       18.52       18.70     17.37 o
  -4  -6   2       42.24       26.89     23.39 o
  -3  -6   2       56.47       52.51     42.39 o
  -2  -6   2        2.76        1.40     12.52 o
  -1  -6   2       77.40       83.92     51.83 o
   0  -6   2       16.36       18.66      7.09 o
   1  -6   2        2.69        4.45      7.23 o
   2  -6   2       45.37       37.38     12.47 o
  -5  -5   2       46.78       50.58     26.41 o
  -4  -5   2        1.97        5.29      5.12 o
  -3  -5   2        1.10        4.59      5.44 o
  -2  -5   2       21.12        9.34     10.39 o
  -1  -5   2        3.31        2.02      5.33 o
   0  -5   2        1.89        2.86      3.68 o
   1  -5   2       98.43       97.21     17.47 o
   2  -5   2       74.17       78.02     18.77 o
   3  -5   2        0.16        2.20      4.01 o
  -5  -4   2       45.30       51.17      7.16 o
  -4  -4   2       75.81       94.99      9.13 o
  -3  -4   2      174.28      139.61     37.33 o
  -2  -4   2       82.85       67.53     11.68 o
  -1  -4   2      149.03      122.69     20.64 o
   0  -4   2      108.78      109.32     14.53 o
   1  -4   2      124.95       96.62     21.09 o
   2  -4   2        0.77        0.72      5.58 o
   3  -4   2       38.64       36.29     11.26 o
   4  -4   2      346.84      397.36     25.40 o
  -6  -3   2        2.39        3.61      4.38 o
  -5  -3   2       46.09       62.49      9.79 o
  -4  -3   2      227.57      283.60     13.05 o
  -3  -3   2      204.78      227.44      8.11 o
  -2  -3   2       82.70       83.90      4.55 o
  -1  -3   2      290.92      282.03      6.11 o
   0  -3   2       33.21       28.81      4.35 o
   1  -3   2       62.01       61.85      6.04 o
   2  -3   2       30.68       28.69      8.69 o
   3  -3   2      184.91      181.31     14.87 o
   4  -3   2      151.44      156.03     12.55 o
  -6  -2   2        9.11        6.41      3.93 o
  -5  -2   2      588.64      665.56     61.67 o
  -4  -2   2      611.41      747.86     25.17 o
  -3  -2   2      146.25      152.80     12.61 o
  -2  -2   2      598.03      595.86      7.81 o
  -1  -2   2      642.64      600.41      6.21 o
   0  -2   2      383.84      351.88      6.54 o
   1  -2   2        2.68        0.95      1.50 o
   2  -2   2        0.48        2.77      2.12 o
   3  -2   2       40.60       44.50      8.51 o
   4  -2   2      125.26      143.55      9.80 o
  -6  -1   2      157.94      195.52     57.39 o
  -5  -1   2      271.51      382.66     55.41 o
  -4  -1   2       19.64       17.93      6.28 o
  -3  -1   2       55.86       55.47      5.35 o
  -2  -1   2      215.95      184.49      5.62 o
  -1  -1   2        5.42        6.89      1.86 o
   0  -1   2      117.74      122.78      4.09 o
   1  -1   2     3275.65     3156.29     26.27 o
   2  -1   2       29.36       30.75      6.10 o
   3  -1   2      138.36      149.45      9.35 o
   4  -1   2        1.21        3.67      3.51 o
   5  -1   2        6.20        3.24      5.13 o
  -5   0   2      127.76      175.63     20.38 o
  -4   0   2      127.06      174.50     19.80 o
  -3   0   2       95.71       93.93      6.98 o
  -2   0   2      108.71      104.80      4.66 o
  -1   0   2      343.19      303.92      4.48 o
   0   0   2     1075.30      976.32     19.73 o
   1   0   2      201.17      166.16      3.31 o
   2   0   2      579.55      587.95     15.02 o
   3   0   2       45.95       46.07      4.01 o
   4   0   2      457.54      509.61     17.50 o
   5   0   2        1.51        1.34      2.69 o
   6   0   2       11.65        9.34     10.81 o
  -5   1   2       21.71       24.03     13.99 o
  -4   1   2       10.16       13.79      4.86 o
  -3   1   2        0.09        2.07      2.34 o
  -2   1   2      266.73      269.18      6.90 o
  -1   1   2      314.75      298.60      4.34 o
   0   1   2       42.34       39.43      3.58 o
   1   1   2        0.73        2.90      1.38 o
   2   1   2       96.60       78.84      6.03 o
   3   1   2     1336.47     1474.52     22.10 o
   4   1   2       48.40       65.31      7.56 o
   5   1   2        3.42        3.79      5.18 o
  -5   2   2       90.87      132.69     21.32 o
  -4   2   2      109.93      148.68     22.23 o
  -3   2   2       93.62       87.52      8.17 o
  -2   2   2      150.41      136.35      6.19 o
  -1   2   2      161.70      158.54      4.91 o
   0   2   2      904.54      830.55     10.12 o
   1   2   2      422.85      366.30      3.76 o
   2   2   2     3594.78     3595.72     31.81 o
   3   2   2      228.19      254.28     11.54 o
   4   2   2      245.47      268.77     10.68 o
   5   2   2        0.91        0.64      3.15 o
   6   2   2       51.83        4.20     17.59 o
  -4   3   2        5.38        5.05      5.40 o
  -3   3   2       19.67       16.92      6.37 o
  -2   3   2      204.78      202.46      8.85 o
  -1   3   2       89.02       77.35      6.34 o
   0   3   2       29.47       32.31      4.53 o
   1   3   2     1101.64     1001.04     58.91 o
   2   3   2        7.97       11.30      2.09 o
   3   3   2      498.64      519.43     10.55 o
   4   3   2       87.40      113.67     11.86 o
   5   3   2      112.47      144.97      9.77 o
   6   3   2       18.94        5.62      5.25 o
  -4   4   2       39.64       51.47     13.39 o
  -3   4   2      147.07      167.93     16.14 o
  -2   4   2      135.91      136.85     12.00 o
  -1   4   2       62.03       57.70      8.69 o
   0   4   2      676.25      648.85     17.06 o
   1   4   2        1.73        2.08      0.82 o
   2   4   2      913.47      867.32     57.74 o
   3   4   2      207.59      246.18     12.61 o
   4   4   2      396.58      439.22     23.50 o
   5   4   2       53.03       45.74     41.30 o
   6   4   2       30.12       14.78     12.90 o
  -3   5   2       24.34       31.34     17.15 o
  -2   5   2       68.08       78.96     18.63 o
  -1   5   2       13.47       20.11     11.66 o
   0   5   2       60.03       60.30      7.70 o
   1   5   2      228.26      217.40     14.80 o
   2   5   2      365.03      384.32     16.94 o
   3   5   2      178.12      211.24     14.99 o
   4   5   2       15.75       11.73      7.21 o
   5   5   2       25.53       17.16     27.30 o
  -2   6   2        0.81        1.96      4.89 o
  -1   6   2       42.04       46.60     14.98 o
   0   6   2      140.66      150.02     11.58 o
   1   6   2       54.75       67.08     14.63 o
   2   6   2       43.74       55.96     12.84 o
   4   6   2       83.51       83.09     56.79 o
   5   6   2       15.49       15.81     22.95 o
  -1   7   2        2.77        5.22      9.25 o
   0   7   2       29.65       23.45     11.74 o
   1   7   2        4.43        3.70      7.06 o
   2   7   2      258.18      291.51     20.29 o
   3   7   2       30.05       36.23     13.03 o
   4   7   2        0.73        5.53      7.84 o
   1   8   2       48.45       56.20     15.52 o
   2   8   2       11.67        7.58     13.09 o
   3   8   2        4.79        8.35      7.26 o
  -4  -7   3        1.46        7.15     11.53 o
  -3  -7   3       36.16       23.64     10.28 o
  -2  -7   3       25.15       17.99     20.95 o
  -1  -7   3       24.44       16.19      7.67 o
   0  -7   3       77.92       87.78     24.91 o
   1  -7   3       23.64       23.70     11.23 o
  -5  -6   3       12.94       16.89     13.63 o
  -4  -6   3        3.59        5.48      8.00 o
  -3  -6   3       14.12        8.36     14.44 o
  -2  -6   3       98.87       76.48     53.44 o
  -1  -6   3      119.47      126.08     39.04 o
   0  -6   3       49.55       40.56     17.34 o
   1  -6   3       19.08       20.24     10.03 o
   2  -6   3        7.77        8.04      5.49 o
  -5  -5   3        7.81       10.70     13.37 o
  -4  -5   3      101.64      141.36     24.92 o
  -3  -5   3      168.50      143.75     19.43 o
  -2  -5   3      645.72      651.85     32.37 o
  -1  -5   3      372.03      389.37     21.03 o
   0  -5   3      332.00      348.94     18.63 o
   1  -5   3      307.17      299.16     35.83 o
   2  -5   3       38.24       42.72     14.54 o
   3  -5   3        9.25        9.33      3.69 o
  -5  -4   3       10.27        6.94      5.53 o
  -4  -4   3       25.51       21.16      7.51 o
  -3  -4   3      784.32      898.46     62.91 o
  -2  -4   3      752.77      406.15     22.47 o
  -1  -4   3      307.94      152.19     72.02 o
   0  -4   3      206.76      203.22     11.59 o
   1  -4   3      116.25      127.11     32.08 o
   2  -4   3       20.57       22.16     14.33 o
   3  -4   3       26.18       23.56     11.46 o
   4  -4   3       14.51       10.66      8.62 o
  -6  -3   3       19.40       19.09      8.06 o
  -5  -3   3        0.01       -0.01      3.60 o
  -4  -3   3      719.97      831.91     33.77 o
  -3  -3   3      786.18      904.03     22.54 o
  -2  -3   3      740.08      782.51     31.47 o
  -1  -3   3      200.65      194.42      5.65 o
   0  -3   3     1127.98     1073.94     15.35 o
   1  -3   3      321.05      325.90     21.40 o
   2  -3   3      107.75       92.58     36.46 o
   3  -3   3      131.53      129.19     13.97 o
   4  -3   3      163.74      184.73     32.52 o
  -6  -2   3        0.07        4.70      4.98 o
  -5  -2   3        8.37        8.79      7.26 o
  -4  -2   3       41.95       47.55     15.69 o
  -3  -2   3      441.57      475.64     20.19 o
  -2  -2   3        0.01        1.32      1.87 o
  -1  -2   3      795.63      729.40     12.56 o
   0  -2   3       22.92       20.87      4.16 o
   1  -2   3      482.21      455.09     19.70 o
   2  -2   3      612.11      614.80     25.55 o
   3  -2   3      562.33      585.38     28.34 o
   4  -2   3       15.44       14.66      5.57 o
  -6  -1   3       26.65        8.81      5.60 o
  -5  -1   3       25.42       27.49     12.83 o
  -4  -1   3      491.00      413.35      8.65 o
  -3  -1   3       53.97       53.06      4.15 o
  -2  -1   3      841.26      793.03      8.54 o
  -1  -1   3        8.91        4.50      1.89 o
   0  -1   3     2707.24     2552.08     16.20 o
   1  -1   3        1.44        0.60      2.43 o
   2  -1   3     1049.18     1056.19     26.73 o
   3  -1   3       34.33       30.71      4.44 o
   4  -1   3        7.00        7.25      2.86 o
   5  -1   3      233.61      126.93     13.63 o
  -5   0   3       44.77       75.06     16.09 o
  -4   0   3        0.91        3.83      3.68 o
  -3   0   3      361.30      324.82     29.94 o
  -2   0   3        1.92        2.05      1.19 o
  -1   0   3      606.81      521.05     10.14 o
   0   0   3       58.28       54.12      3.74 o
   1   0   3     1522.44     1438.99     11.48 o
   2   0   3       39.64       41.24      5.02 o
   3   0   3       42.50       50.00      5.81 o
   4   0   3      167.29      191.79      5.94 o
   5   0   3       18.26       12.85     11.95 o
  -5   1   3        0.01        5.55     10.68 o
  -4   1   3      392.34      466.82     24.08 o
  -3   1   3      237.76      279.52     13.49 o
  -2   1   3       76.21       65.01      6.57 o
  -1   1   3      250.02      211.84      6.12 o
   0   1   3     2189.78     1987.99     22.31 o
   1   1   3      531.69      446.06      7.96 o
   2   1   3       77.86       70.91      3.58 o
   3   1   3      212.46      213.22     11.01 o
   4   1   3        1.72        4.44      4.22 o
   5   1   3      136.27      126.10     25.03 o
  -5   2   3       64.15       81.04     19.78 o
  -4   2   3       52.17       52.39     13.80 o
  -3   2   3        7.14        5.18      2.29 o
  -2   2   3        0.03        1.01      1.83 o
  -1   2   3      730.12      676.98     13.23 o
   0   2   3        5.17        2.96      1.29 o
   1   2   3      657.34      587.89      8.93 o
   2   2   3       27.68       36.27      4.11 o
   3   2   3      119.76      147.65     11.82 o
   4   2   3       94.12      112.25     12.10 o
   5   2   3      161.00      178.98     37.44 o
   6   2   3       49.96        6.76      7.13 o
  -4   3   3       32.78       41.03     12.51 o
  -3   3   3       23.06       29.41     11.00 o
  -2   3   3      262.90      241.60      9.68 o
  -1   3   3      233.52      218.34     10.30 o
   0   3   3      683.31      607.58     16.07 o
   1   3   3        4.98        3.30      1.40 o
   2   3   3      169.02      168.66      3.09 o
   3   3   3      142.87      155.50      6.17 o
   4   3   3      167.66      221.26     14.33 o
   5   3   3       96.85      104.47     39.16 o
   6   3   3       18.33       12.41      7.87 o
  -4   4   3        3.02        4.89      5.55 o
  -3   4   3       79.83       78.15     17.25 o
  -2   4   3       49.33       44.86      8.60 o
  -1   4   3      115.71      119.46     10.30 o
   0   4   3      135.04      134.17      8.97 o
   1   4   3      269.36      244.25     13.51 o
   2   4   3        0.63        2.72      4.27 o
   3   4   3      145.20      169.14     17.57 o
   4   4   3        0.26        2.43      3.26 o
   5   4   3      256.99      281.97     22.42 o
   6   4   3        2.23        3.34      5.01 o
  -3   5   3       57.07       66.95     29.64 o
  -2   5   3       10.59       13.16      7.51 o
  -1   5   3        0.02        5.96      6.08 o
   0   5   3       94.14       92.33      8.91 o
   1   5   3        3.75        7.15      5.06 o
   2   5   3        3.42        4.32      5.34 o
   3   5   3        1.86        5.02      5.57 o
   4   5   3      276.63      353.85     30.43 o
   5   5   3       22.74       28.61     25.94 o
  -2   6   3        1.03        2.85      3.94 o
  -1   6   3       12.89       19.42      7.06 o
   0   6   3       35.00       39.39      9.11 o
   1   6   3       24.99       22.52     12.57 o
   2   6   3        1.02        2.66      4.13 o
   3   6   3      182.12      207.75     34.37 o
   4   6   3        0.91        9.67     18.41 o
   5   6   3       36.27       39.51     38.99 o
  -1   7   3       15.19       14.69     13.49 o
   0   7   3        9.63        9.23     11.54 o
   1   7   3       71.86       77.50     17.06 o
   2   7   3        4.10        4.11      6.36 o
   4   7   3       23.43       34.94     28.97 o
   1   8   3        7.45        9.33     11.33 o
   2   8   3       17.18       35.03     15.82 o
   3   8   3       28.04       30.94     34.45 o
  -3  -7   4      110.18       76.86     65.26 o
  -2  -7   4       20.03        8.38      6.53 o
  -1  -7   4        9.85        5.48      6.24 o
   0  -7   4       89.95       73.60     46.25 o
   1  -7   4       43.80       28.94     13.70 o
  -4  -6   4      115.21      126.09     45.85 o
  -3  -6   4       71.39       48.55     44.29 o
  -2  -6   4        0.79        4.18     10.76 o
  -1  -6   4      336.52      350.74     20.88 o
   0  -6   4      210.87      221.70     17.70 o
   1  -6   4      160.93      167.09     45.08 o
   2  -6   4       63.35       51.63     17.94 o
  -5  -5   4       33.65       28.62     15.29 o
  -4  -5   4        4.80        2.29      9.06 o
  -3  -5   4       72.89       48.10     19.81 o
  -2  -5   4      138.09      137.01     54.51 o
  -1  -5   4      191.91      212.24     17.91 o
   0  -5   4       73.13       60.85     21.66 o
   1  -5   4        0.71        2.14      8.13 o
   2  -5   4       83.23       85.51     41.62 o
   3  -5   4        0.00        4.53      5.28 o
  -5  -4   4       42.69       57.30     15.53 o
  -4  -4   4       58.26       55.10      8.70 o
  -3  -4   4        3.53        5.27      4.15 o
  -2  -4   4       12.55        7.68      2.79 o
  -1  -4   4      312.89      344.57     16.62 o
   0  -4   4        0.03        2.81      4.17 o
   1  -4   4      371.99      395.74     49.54 o
   2  -4   4        0.45        5.15      7.89 o
   3  -4   4       56.43       65.48     16.30 o
   4  -4   4       92.15       66.77     14.77 o
  -5  -3   4        8.44        6.10      5.54 o
  -4  -3   4      333.66      371.61     26.20 o
  -3  -3   4      296.08      351.63     19.45 o
  -2  -3   4      149.50       84.92      6.92 o
  -1  -3   4        1.39        2.11      2.35 o
   0  -3   4      154.06      156.65     13.03 o
   1  -3   4      183.81      178.20      8.33 o
   2  -3   4      157.19      173.55     40.28 o
   3  -3   4       67.15       56.99     11.39 o
   4  -3   4      207.28      209.79     17.09 o
  -5  -2   4      125.63      134.77     16.09 o
  -4  -2   4      272.45      319.88     18.82 o
  -3  -2   4      138.15      160.87     13.67 o
  -2  -2   4      133.67      140.57     10.34 o
  -1  -2   4      653.73      665.76     14.79 o
   0  -2   4       38.92       33.89      5.83 o
   1  -2   4      277.42      261.17      6.98 o
   2  -2   4       47.33       46.08     10.62 o
   3  -2   4      142.19      135.70     19.43 o
   4  -2   4        0.01        1.65      3.90 o
   5  -2   4       20.38        9.49      6.07 o
  -5  -1   4       74.55      101.33     17.69 o
  -4  -1   4        9.80        2.86      2.31 o
  -3  -1   4        9.59        5.73      2.25 o
  -2  -1   4      434.32      414.49      7.45 o
  -1  -1   4      356.79      361.77      6.06 o
   0  -1   4       97.52       92.17      4.39 o
   1  -1   4       13.33       13.60      3.46 o
   2  -1   4      106.49       96.28     11.53 o
   3  -1   4        1.56        2.90      2.29 o
   4  -1   4       29.62       25.02      7.73 o
   5  -1   4       14.95       -0.47      5.04 o
  -5   0   4        1.04        4.14      7.64 o
  -4   0   4       39.25       50.54     14.09 o
  -2   0   4     1186.01     1176.05     44.00 o
  -1   0   4        5.89        3.05      1.60 o
   0   0   4      406.68      350.89      8.95 o
   1   0   4      355.00      294.27      8.97 o
   2   0   4      456.30      443.74     38.06 o
   3   0   4       60.27       51.47     11.61 o
   4   0   4        4.59        5.07      2.48 o
   5   0   4       11.55        7.86      9.16 o
  -5   1   4       13.00       26.20     14.61 o
  -4   1   4       19.49       17.77      8.66 o
  -3   1   4      116.56      133.14     14.60 o
  -2   1   4      137.77      134.25     13.28 o
  -1   1   4        6.20        4.55      1.33 o
   0   1   4      220.91      200.20      6.95 o
   1   1   4      214.59      202.66      4.33 o
   2   1   4      351.52      296.90      5.39 o
   3   1   4       49.37       53.46      4.90 o
   4   1   4      107.89      102.70     17.60 o
   5   1   4        0.99        3.26      3.22 o
   6   1   4       19.10        6.35      9.57 o
  -5   2   4       11.83       21.32     14.03 o
  -4   2   4       26.24       29.35      9.84 o
  -3   2   4      283.19      323.70     19.19 o
  -2   2   4       80.23       72.52     12.42 o
  -1   2   4      395.34      383.42      8.34 o
   0   2   4     1054.13      987.28     10.04 o
   1   2   4      317.75      274.60      4.88 o
   2   2   4       68.37       63.07      4.69 o
   3   2   4      170.80      164.77      9.93 o
   4   2   4       15.18       16.75      5.63 o
   5   2   4        1.04        4.24      4.18 o
   6   2   4        0.69       -0.76      5.49 o
  -4   3   4       68.62       90.23     16.75 o
  -3   3   4        1.45        2.57      5.13 o
  -2   3   4      143.18      140.79      7.12 o
  -1   3   4       39.68       38.78      8.70 o
   0   3   4       28.61       27.33      4.45 o
   1   3   4        1.83        2.21      1.32 o
   2   3   4      378.90      366.15      5.85 o
   3   3   4        0.36        1.20      1.34 o
   4   3   4        3.39        5.37      4.40 o
   5   3   4       20.05       15.08      9.28 o
   6   3   4      116.84       82.88     46.03 o
  -4   4   4        8.68        8.00      6.00 o
  -3   4   4       25.98       27.97     10.10 o
  -2   4   4        0.14        5.61      5.45 o
  -1   4   4       65.13       68.45     10.21 o
   0   4   4      188.58      179.07      9.61 o
   1   4   4      174.45      170.00     12.45 o
   2   4   4       74.22       83.94     25.51 o
   3   4   4        2.22        1.83      1.42 o
   4   4   4       16.34       14.68      4.87 o
   5   4   4       41.61       50.85     15.91 o
   6   4   4       33.28       14.92      7.48 o
  -3   5   4       99.00      114.22     19.84 o
  -2   5   4       76.70       89.02     14.12 o
  -1   5   4       36.95       34.39      9.61 o
   0   5   4       86.30       89.36      8.99 o
   1   5   4       41.52       39.50     14.73 o
   2   5   4       86.68       95.11     14.24 o
   3   5   4       66.14       82.70     22.65 o
   4   5   4       17.86       54.17     25.47 o
   5   5   4       16.72       16.47     16.54 o
  -2   6   4       23.40       30.02      9.24 o
  -1   6   4      141.16      144.40     12.61 o
   0   6   4      446.98      442.59     22.50 o
   1   6   4       15.48       26.33     14.69 o
   2   6   4      188.62      202.66     23.56 o
   3   6   4        1.08        8.51      6.02 o
   4   6   4       99.21      116.25     32.86 o
   5   6   4       20.71       36.38     34.64 o
   0   7   4        1.64        2.21      8.38 o
   1   7   4       12.07       14.50     11.05 o
   2   7   4       64.81       66.89     11.56 o
   1   8   4       38.31       38.04     15.39 o
   2   8   4       53.58       54.51     18.27 o
   3   8   4       42.88       47.57     29.37 o
  -3  -7   5        9.58        1.27      8.05 o
  -2  -7   5       68.56       43.74     45.60 o
  -1  -7   5       47.88       26.25     24.23 o
   0  -7   5       33.19       33.66     22.58 o
   1  -7   5       41.54       34.28     13.37 o
  -4  -6   5        0.83        3.17     12.15 o
  -3  -6   5       52.17       53.10     47.18 o
  -2  -6   5       89.59       61.42     58.20 o
  -1  -6   5       10.32       11.25      6.68 o
   0  -6   5        9.45        7.11      5.09 o
   1  -6   5        0.03        1.53      7.25 o
   2  -6   5        2.57        3.47      4.63 o
  -5  -5   5        1.00       -1.50      8.70 o
  -4  -5   5      204.81      226.30     22.43 o
  -3  -5   5       33.14       19.05      8.52 o
  -2  -5   5       62.60       50.89     11.97 o
  -1  -5   5      340.63      375.23     21.13 o
   0  -5   5      112.15      131.09     17.81 o
   1  -5   5       22.13       39.12     18.32 o
   2  -5   5       51.79       50.17     34.14 o
   3  -5   5        0.12        4.71      6.04 o
  -5  -4   5       75.15       98.92     19.96 o
  -4  -4   5       13.34       12.89      6.68 o
  -3  -4   5      144.26      149.19     12.93 o
  -2  -4   5      964.60     1070.86     18.93 o
  -1  -4   5       52.69       55.43      8.18 o
   0  -4   5       46.07       51.34     15.87 o
   1  -4   5       28.53       24.63     11.36 o
   2  -4   5        0.29        2.05      4.53 o
   3  -4   5       19.75       17.80     11.22 o
   4  -4   5        6.11        3.46      4.35 o
  -5  -3   5       28.97       35.33      9.37 o
  -4  -3   5       48.47       52.01     11.07 o
  -3  -3   5      416.21      512.42     23.43 o
  -2  -3   5       91.63       98.51     11.35 o
  -1  -3   5      130.68      125.06     12.95 o
   0  -3   5      473.88      482.25     42.61 o
   1  -3   5      520.62      542.98     15.46 o
   2  -3   5       27.24       25.81      9.40 o
   3  -3   5       81.10       85.45     19.56 o
   4  -3   5        0.14        3.17      4.57 o
  -5  -2   5      105.84      136.42     17.03 o
  -4  -2   5       88.89      116.24     15.05 o
  -3  -2   5        0.87        1.19      3.51 o
  -2  -2   5        1.01        6.08      4.48 o
  -1  -2   5      350.43      366.45     14.73 o
   0  -2   5      995.52     1059.64     13.06 o
   1  -2   5        6.99        2.86      2.22 o
   2  -2   5        6.87        4.03      5.38 o
   3  -2   5       19.15       21.02     12.36 o
   4  -2   5       27.12       21.95      6.38 o
   5  -2   5        4.70        1.51      6.77 o
  -5  -1   5       16.98       28.21     15.99 o
  -4  -1   5      126.12      119.96     12.97 o
  -3  -1   5        1.11        0.71      0.86 o
  -2  -1   5      312.91      307.97     11.94 o
  -1  -1   5     1073.80     1134.93     17.62 o
   0  -1   5     1391.30     1357.69     15.75 o
   1  -1   5      330.64      310.87     17.81 o
   2  -1   5      320.36      319.40     40.22 o
   3  -1   5      232.12      269.50     20.13 o
   4  -1   5       48.94       41.60     16.39 o
   5  -1   5       10.34       13.61      9.77 o
  -5   0   5       47.71       63.79     18.80 o
  -4   0   5       26.43       26.44     12.81 o
  -3   0   5        3.96        8.30      8.78 o
  -2   0   5       11.42       10.42      2.27 o
  -1   0   5     1889.20     1748.34     15.01 o
   0   0   5        0.22        0.50      1.53 o
   1   0   5     1038.16     1042.90     18.31 o
   2   0   5       16.89       21.86      3.92 o
   3   0   5      235.59      245.09      9.20 o
   4   0   5        5.86        5.55      3.35 o
   5   0   5      138.57      119.56     67.31 o
   6   0   5        0.82        3.25     10.20 o
  -5   1   5       30.39       51.99     15.85 o
  -4   1   5       26.42       43.41     15.50 o
  -3   1   5       36.52       38.02     11.22 o
  -2   1   5     1114.77     1195.70     25.98 o
  -1   1   5       27.08       32.93      3.47 o
   0   1   5     2393.66     2440.34     24.56 o
   1   1   5       35.44       30.34      5.17 o
   2   1   5      373.68      355.43      6.72 o
   3   1   5       78.38       81.98      8.14 o
   4   1   5      265.37      261.63     33.68 o
   5   1   5       39.52       24.70     16.32 o
   6   1   5        4.88        6.33      6.77 o
  -5   2   5        0.25        8.40     16.21 o
  -4   2   5      106.31      119.92     17.35 o
  -3   2   5      154.58      177.12     16.62 o
  -2   2   5       51.56       58.85     11.75 o
  -1   2   5      564.78      509.05     14.38 o
   0   2   5     1005.83     1055.80     13.11 o
   1   2   5      421.82      428.26     10.33 o
   2   2   5       36.43       37.85      5.87 o
   3   2   5      452.89      467.24     10.91 o
   4   2   5        6.95        6.93      6.04 o
   5   2   5       58.94       52.97     12.22 o
   6   2   5        4.59        6.37      5.19 o
  -4   3   5       58.56       62.03     15.26 o
  -3   3   5        1.44        2.10      2.73 o
  -2   3   5       84.91       72.71      8.24 o
  -1   3   5      617.27      626.58     13.26 o
   0   3   5      760.36      745.50     12.20 o
   1   3   5        7.30        7.19      2.54 o
   2   3   5      234.45      212.42      5.75 o
   3   3   5      115.62      118.50      6.67 o
   4   3   5      106.68      133.23     11.36 o
   5   3   5       37.16       28.52     12.70 o
   6   3   5        7.28       10.06     12.23 o
  -4   4   5        5.23        7.27      6.10 o
  -3   4   5        2.45        3.22      5.50 o
  -2   4   5      395.57      435.93     25.42 o
  -1   4   5      299.70      319.31     17.77 o
   0   4   5      124.51      121.57      9.72 o
   1   4   5      173.05      150.69      6.30 o
   2   4   5      111.96      118.80     15.00 o
   3   4   5      121.45      136.06      7.53 o
   4   4   5       19.28       21.36      7.14 o
   5   4   5       23.08       27.57     10.70 o
   6   4   5        1.06        3.95      5.82 o
  -3   5   5        6.52        4.05      6.37 o
  -2   5   5       79.73       93.72     16.72 o
  -1   5   5       51.94       56.81     13.84 o
   0   5   5      227.46      225.33     12.47 o
   1   5   5      502.75      504.72     25.66 o
   2   5   5        0.46        1.82      3.63 o
   3   5   5       28.35       34.64     12.72 o
   4   5   5       45.40       56.92     38.02 o
   5   5   5       28.77       24.78     11.52 o
  -2   6   5       78.65       86.65     15.12 o
  -1   6   5       65.48       65.16      9.97 o
   0   6   5       47.90       50.04     16.99 o
   1   6   5        3.95        9.43      7.68 o
   2   6   5        6.83       11.69      9.59 o
   3   6   5      150.65      188.99     31.68 o
   4   6   5        1.37        4.54      5.33 o
   5   6   5       79.66       91.16     43.20 o
   0   7   5       15.60       20.96     10.89 o
   1   7   5       20.52       27.07     14.45 o
   2   7   5       43.88       57.50     22.28 o
   3   7   5        0.18        3.34      3.90 o
   4   7   5       84.70      116.44     40.09 o
   1   8   5       24.03       28.34     17.86 o
   2   8   5        8.15        3.84      6.05 o
   3   8   5      104.71      118.60     63.71 o
  -3  -7   6        0.08        2.40      5.68 o
  -2  -7   6       82.16       44.90     41.18 o
  -1  -7   6       34.67       17.95     20.66 o
   0  -7   6        9.44        8.07      8.05 o
  -4  -6   6       30.71       33.38     18.53 o
  -3  -6   6      162.54      154.53     54.56 o
  -2  -6   6       27.51       16.67     18.11 o
  -1  -6   6        0.65        4.38      5.28 o
   0  -6   6      743.77      777.59     59.42 o
   1  -6   6      178.58      184.54     57.67 o
   2  -6   6        1.35        3.82      4.46 o
  -5  -5   6       17.08       14.85     14.11 o
  -4  -5   6       15.20       23.48     15.34 o
  -3  -5   6       55.17       47.29     17.31 o
  -2  -5   6       38.69       32.20     12.99 o
  -1  -5   6      787.19      865.86     31.74 o
   0  -5   6       81.31       79.60     25.62 o
   1  -5   6       27.94       33.24     15.51 o
   2  -5   6       20.57       21.71     19.58 o
   3  -5   6       13.45       11.78      8.62 o
  -5  -4   6       12.13        7.12      5.50 o
  -4  -4   6       63.25       44.28      9.92 o
  -3  -4   6      455.80      275.39     23.38 o
  -2  -4   6      212.97      227.72     16.79 o
  -1  -4   6      130.14      119.34     19.56 o
   0  -4   6      141.36      159.30     17.17 o
   1  -4   6      156.41      162.49     14.12 o
   2  -4   6      117.52      121.78     55.53 o
   3  -4   6        8.81        8.06      6.18 o
   4  -4   6        6.69        3.92      4.86 o
  -5  -3   6        3.04        0.67      4.22 o
  -4  -3   6      187.46      243.36     17.81 o
  -3  -3   6       48.45       51.40     16.64 o
  -2  -3   6       52.30       57.08     16.30 o
  -1  -3   6      522.27      556.45     25.26 o
   0  -3   6        1.98        2.69      2.67 o
   1  -3   6        0.29        1.39      3.41 o
   2  -3   6       61.98       67.32     14.05 o
   3  -3   6       10.26       12.87     10.69 o
   4  -3   6       29.86       28.64      8.65 o
  -5  -2   6       97.13      133.08     15.41 o
  -4  -2   6       12.04        9.69      8.09 o
  -3  -2   6      306.02      339.71     26.32 o
  -2  -2   6      305.26      330.49     13.63 o
  -1  -2   6        1.24        0.93      2.67 o
   0  -2   6      194.33      205.74     19.98 o
   1  -2   6      826.51      861.55     18.10 o
   2  -2   6        6.96        8.22      7.96 o
   3  -2   6      203.07      257.34     23.49 o
   4  -2   6        0.94        2.92      8.84 o
   5  -2   6       31.66       14.88      9.68 o
  -5  -1   6        1.54        6.67      9.33 o
  -4  -1   6       59.09       64.97     11.81 o
  -3  -1   6      354.28      376.94     23.83 o
  -2  -1   6       48.16       50.90      5.41 o
  -1  -1   6     1522.37     1580.80     20.92 o
   0  -1   6      473.27      492.46      9.84 o
   1  -1   6      109.00       97.82      7.32 o
   2  -1   6      417.35      459.95     22.99 o
   4  -1   6       86.96       97.00     19.24 o
   5  -1   6       12.79        7.24      6.61 o
  -5   0   6       48.86       50.89     16.31 o
  -4   0   6      109.85      148.65     18.78 o
  -3   0   6       17.34       24.20     12.53 o
  -2   0   6      585.62      674.37     26.46 o
  -1   0   6      203.46      241.03     10.32 o
   0   0   6        3.17        2.70      1.89 o
   1   0   6      703.73      660.70     17.79 o
   2   0   6      498.16      547.82     15.83 o
   3   0   6      176.23      130.87     16.94 o
   4   0   6       25.73       16.25     10.90 o
   5   0   6       42.44       19.89     11.36 o
  -5   1   6       14.27       14.66      9.12 o
  -4   1   6        0.94       -1.08      8.30 o
  -3   1   6      358.98      416.77     24.62 o
  -2   1   6        2.94        3.15      4.64 o
  -1   1   6       64.70       61.80      4.95 o
   0   1   6        0.66        1.66      1.70 o
   1   1   6     2456.37     2520.08     44.51 o
   2   1   6      472.51      513.63     12.29 o
   3   1   6      323.54      343.84     23.12 o
   4   1   6       23.29       11.52      6.68 o
   5   1   6        4.17        4.22     12.02 o
   6   1   6       12.50        9.85      9.12 o
  -4   2   6       49.42       57.92     17.88 o
  -3   2   6        6.77        5.73      4.14 o
  -2   2   6       15.02       13.55      6.08 o
  -1   2   6        0.73        1.17      1.24 o
   0   2   6      476.75      510.77      8.35 o
   1   2   6      999.52     1033.23     18.28 o
   2   2   6      133.44      117.76      7.52 o
   3   2   6        1.38        3.03      2.22 o
   4   2   6       21.74       19.70      8.52 o
   5   2   6        0.02        2.34      3.28 o
   6   2   6        8.69       12.09      7.76 o
  -4   3   6        1.04        5.57      5.99 o
  -3   3   6        6.60        7.64      5.70 o
  -2   3   6        6.93        5.12      1.94 o
  -1   3   6       16.13       14.62      4.62 o
   0   3   6      249.27      241.24     11.43 o
   1   3   6      465.18      427.28     15.86 o
   2   3   6       52.50       44.34      9.88 o
   3   3   6       16.40       16.82      3.46 o
   4   3   6       31.52       29.55      9.94 o
   5   3   6        3.23        1.74      2.77 o
   6   3   6        2.08        4.86      9.23 o
  -4   4   6        2.22        6.40      5.40 o
  -3   4   6       71.40       75.75     13.85 o
  -2   4   6      138.86      155.01     14.25 o
  -1   4   6      118.06      121.42     12.42 o
   0   4   6       44.73       37.15      7.19 o
   1   4   6      177.29      174.09      7.23 o
   2   4   6       65.71       42.90     21.22 o
   3   4   6      103.33      122.14     22.09 o
   4   4   6        0.98        1.44      2.36 o
   5   4   6        8.58        6.65      5.91 o
   6   4   6        2.87        2.52      2.50 o
  -3   5   6       20.09       21.10      8.63 o
  -2   5   6       47.38       56.71     13.06 o
  -1   5   6       19.17       23.47      8.67 o
   0   5   6       35.85       38.13      8.18 o
   1   5   6      241.89       85.49     78.23 o
   2   5   6       10.16        8.20      7.43 o
   3   5   6        1.62        3.65      2.82 o
   4   5   6       30.06       47.51     27.77 o
   5   5   6        2.15        2.88      4.07 o
  -2   6   6       10.88        8.35      5.51 o
  -1   6   6        7.72       12.24      5.99 o
   0   6   6      371.26      391.12     40.17 o
   1   6   6      245.01      248.84     33.63 o
   2   6   6       43.20       46.20     21.15 o
   3   6   6        3.03        4.83      5.38 o
   4   6   6        4.48        7.48      7.57 o
   5   6   6       24.23       27.49     38.54 o
  -1   7   6      348.36      392.00    102.18 o
   0   7   6      229.89      282.89     51.96 o
   1   7   6        3.44        6.77      6.23 o
   2   7   6       22.06       34.18     17.32 o
   3   7   6        5.58        7.96      7.28 o
   4   7   6       17.53       18.57     11.59 o
   2   8   6       71.10       74.60     48.29 o
  -2  -7   7        2.50        2.64      5.13 o
  -1  -7   7       10.57        5.96      6.03 o
   0  -7   7       11.37       10.55      8.82 o
  -4  -6   7       19.10       15.95     13.19 o
  -3  -6   7       19.45        7.36     11.66 o
  -2  -6   7       23.30       17.06     10.95 o
  -1  -6   7       65.01       51.73     26.72 o
   0  -6   7       21.30       13.14     11.10 o
   1  -6   7        2.89        4.90      9.32 o
   2  -6   7       82.43       49.86     42.53 o
  -4  -5   7        2.01        0.82      8.61 o
  -3  -5   7        5.74        3.00      2.26 o
  -2  -5   7      211.09      204.12     36.73 o
  -1  -5   7       35.21       32.83     13.86 o
   0  -5   7       26.07       25.59     11.52 o
   1  -5   7      134.24      144.74     49.08 o
   2  -5   7        8.46       -0.24     10.32 o
   3  -5   7        0.39        0.89      7.07 o
  -5  -4   7        6.56        1.91      3.01 o
  -4  -4   7        5.99        3.54      4.66 o
  -3  -4   7       17.95       21.96      9.42 o
  -2  -4   7       36.41       24.07      7.20 o
  -1  -4   7       36.68       35.93     10.24 o
   0  -4   7      174.01      199.55     18.02 o
   1  -4   7       21.63       16.04      6.48 o
   2  -4   7      195.78      239.34     32.25 o
   3  -4   7       16.09       16.35     13.11 o
   4  -4   7        4.82        7.01      6.25 o
  -5  -3   7        1.18        2.75      4.65 o
  -4  -3   7       29.19       43.22     10.53 o
  -3  -3   7       10.19        7.97      8.23 o
  -2  -3   7      266.89      317.66     21.98 o
  -1  -3   7       79.00       94.19     15.79 o
   0  -3   7       15.54        9.57      3.61 o
   1  -3   7      476.37      518.83     16.48 o
   2  -3   7      140.52      146.75     19.59 o
   3  -3   7        4.11        7.60     10.03 o
   4  -3   7       18.00       13.02     11.34 o
  -5  -2   7        2.61        3.56      5.65 o
  -4  -2   7        0.06        2.08      2.76 o
  -3  -2   7       33.77       34.92      8.67 o
  -2  -2   7      160.66      196.32     10.73 o
  -1  -2   7       31.46       38.70      9.53 o
   0  -2   7     1065.92     1128.32     24.21 o
   1  -2   7        8.67        6.03      9.48 o
   2  -2   7       20.09       10.92     10.10 o
   3  -2   7       11.16        6.08      8.01 o
   4  -2   7      104.31      110.03     21.13 o
   5  -2   7       20.88        9.19      9.85 o
  -5  -1   7        7.16        3.15      7.10 o
  -4  -1   7       44.56       50.98     11.35 o
  -3  -1   7       32.64       35.42      4.77 o
  -2  -1   7      297.64      333.35     13.27 o
  -1  -1   7      451.34      527.93     10.01 o
   0  -1   7       76.97       92.40      8.40 o
   1  -1   7        5.88        5.57      4.42 o
   2  -1   7        6.56        4.80      8.20 o
   3  -1   7       71.98       43.13     13.98 o
   4  -1   7      105.16      111.32     26.16 o
   5  -1   7        5.29        6.52     12.04 o
  -5   0   7        0.94        2.83      9.64 o
  -4   0   7       13.30       13.77     10.79 o
  -3   0   7       46.01       45.43     13.59 o
  -2   0   7      355.27      199.95      7.39 o
  -1   0   7       12.66        9.63      3.06 o
   0   0   7       39.52       36.55      5.45 o
   1   0   7       78.67       98.56      8.29 o
   2   0   7      186.93      232.01      8.83 o
   3   0   7      327.84      376.22     22.29 o
   4   0   7       40.31       13.39      9.00 o
   5   0   7        0.20        1.51      6.95 o
  -5   1   7       20.22       20.91     11.14 o
  -4   1   7       90.95      114.35     18.22 o
  -3   1   7       28.39       31.80     11.20 o
  -2   1   7      146.92      170.25     15.98 o
  -1   1   7        1.40        0.20      1.77 o
   0   1   7       71.39       73.45      6.71 o
   1   1   7      202.30      221.43     13.32 o
   2   1   7      584.25      626.74     27.93 o
   3   1   7        0.12        1.71      1.63 o
   4   1   7       43.46       46.02     13.43 o
   5   1   7       15.23        6.89     11.29 o
   6   1   7       25.34       21.76     11.63 o
  -4   2   7        7.50        6.10      4.38 o
  -3   2   7       44.52       55.55     13.18 o
  -2   2   7       96.47      104.79     13.87 o
  -1   2   7      110.07      109.85      8.64 o
   0   2   7      311.50      363.36      9.13 o
   1   2   7      172.69      152.95      6.04 o
   2   2   7       60.58       63.84     12.04 o
   3   2   7      368.75      402.41     26.61 o
   4   2   7        7.57        3.90      4.78 o
   5   2   7        9.29       10.64      7.55 o
   6   2   7        4.51        4.43      6.04 o
  -4   3   7      124.96      149.90     14.34 o
  -3   3   7        0.65        6.44      8.97 o
  -2   3   7      124.96      131.69     15.94 o
  -1   3   7      188.52      184.17      8.67 o
   0   3   7      250.62      243.91     13.39 o
   1   3   7       23.82       17.97      3.75 o
   2   3   7      641.66      554.09     77.55 o
   3   3   7      113.44      134.26     17.81 o
   4   3   7       65.33       65.17      9.05 o
   5   3   7        1.36        4.46      3.74 o
   6   3   7        5.08        5.69     11.71 o
  -3   4   7        0.31        5.05      5.94 o
  -2   4   7       21.63       22.81      8.60 o
  -1   4   7       93.10       90.03     13.98 o
   0   4   7        0.80        4.17      4.28 o
   1   4   7      279.48      258.95     32.02 o
   2   4   7     1236.23     1362.69     33.33 o
   3   4   7      829.46     1000.53     22.84 o
   4   4   7        8.31        8.80      7.59 o
   5   4   7       22.35       14.17      7.32 o
   6   4   7        0.29        2.77      3.29 o
  -3   5   7       11.33       11.45      5.75 o
  -2   5   7       41.81       47.35     12.88 o
  -1   5   7        0.26        1.67      3.70 o
   0   5   7      215.56      235.17     16.09 o
   1   5   7      684.78      611.42     85.20 o
   2   5   7     1169.10     1290.63     37.42 o
   3   5   7        4.91        5.09      4.41 o
   4   5   7       23.36       36.26     20.58 o
   5   5   7        4.66        3.11      3.07 o
  -2   6   7       40.80       39.15     10.68 o
  -1   6   7      101.04      104.58     20.01 o
   0   6   7      268.61      262.94     44.43 o
   1   6   7      497.68      534.41     74.81 o
   2   6   7      207.06      245.23     49.82 o
   3   6   7       79.23       98.08     17.27 o
   4   6   7        1.82       -2.31      5.37 o
   5   6   7        1.73        4.73      5.71 o
  -1   7   7        1.43        3.35      8.42 o
   0   7   7      126.50      131.44     64.57 o
   1   7   7       83.21       98.73     36.94 o
   2   7   7       33.52       27.83     15.51 o
   3   7   7        0.87        4.68      6.10 o
   4   7   7        4.58        8.37      9.75 o
  -1  -7   8        8.83        6.22      6.36 o
  -3  -6   8       34.60       17.28     14.12 o
  -2  -6   8        6.65        3.80     11.16 o
  -1  -6   8       42.97       33.33     14.59 o
   0  -6   8       72.33       67.01     30.40 o
   1  -6   8        4.44        7.00     10.09 o
  -4  -5   8       11.16        8.40     11.89 o
  -3  -5   8       22.51       18.34      9.40 o
  -2  -5   8        0.01        1.88      2.02 o
  -1  -5   8        0.05        3.63      5.26 o
   0  -5   8       13.03        9.70      7.31 o
   1  -5   8       13.51       10.21     12.01 o
   2  -5   8        1.91        6.18     10.07 o
   3  -5   8      145.73      116.23     66.29 o
  -4  -4   8      173.35      144.07     14.59 o
  -3  -4   8       33.50       36.33     12.58 o
  -2  -4   8       61.42       52.95     18.87 o
  -1  -4   8       75.20       71.58     14.13 o
   0  -4   8       43.52       63.06     12.48 o
   1  -4   8      155.56      123.35     25.60 o
   2  -4   8      183.57      181.60     56.61 o
   3  -4   8       97.05       62.50     48.21 o
  -5  -3   8      184.22      151.29     15.96 o
  -4  -3   8        3.99        1.86      6.53 o
  -3  -3   8      163.00      172.88     18.67 o
  -2  -3   8        5.07        4.64      3.48 o
  -1  -3   8      215.49      223.62     32.49 o
   0  -3   8      148.19      163.00     20.74 o
   1  -3   8      340.41      227.08     71.56 o
   2  -3   8       35.55       40.24     13.41 o
   3  -3   8       54.09       73.97     20.87 o
   4  -3   8        0.11        1.94      7.76 o
  -5  -2   8        5.91        1.15      8.34 o
  -4  -2   8      184.81      197.14     23.90 o
  -3  -2   8        0.17        2.27      3.28 o
  -2  -2   8      170.43      173.09     10.64 o
  -1  -2   8      229.09      273.30     16.08 o
   0  -2   8      275.64      283.20     16.29 o
   1  -2   8      188.04      204.93     19.69 o
   2  -2   8       81.13       83.14     16.94 o
   3  -2   8        0.76        1.28      8.16 o
   4  -2   8       15.46       13.81     12.02 o
   5  -2   8       60.42       28.71     12.92 o
  -5  -1   8       65.35       97.10     16.74 o
  -4  -1   8       66.34       60.91     14.73 o
  -3  -1   8      224.98      242.27     17.56 o
  -2  -1   8        0.32        1.68      1.74 o
  -1  -1   8      358.80      362.29     13.47 o
   0  -1   8       56.65       64.91     10.51 o
   1  -1   8      499.31      527.66     18.05 o
   2  -1   8        1.80        2.32      1.48 o
   3  -1   8       35.00       38.38     15.43 o
   4  -1   8       58.94       40.21     11.61 o
   5  -1   8        8.84        4.33      8.33 o
  -5   0   8       20.13        7.53      7.12 o
  -4   0   8      196.43      225.32     20.59 o
  -3   0   8       23.21       22.47      9.99 o
  -2   0   8       47.20       50.04     12.59 o
  -1   0   8      150.55      129.38     27.36 o
   0   0   8      439.12      474.36     11.21 o
   1   0   8      140.21      162.56     12.79 o
   2   0   8       56.63       67.11     11.44 o
   3   0   8       12.36       12.55     12.21 o
   4   0   8        1.95       -0.57      8.77 o
   5   0   8       96.70       42.31     11.31 o
  -4   1   8        3.71        3.50      6.63 o
  -3   1   8       60.88       66.58     13.93 o
  -2   1   8        9.74        8.27     10.44 o
  -1   1   8      431.31      412.59     22.38 o
   0   1   8       12.11       10.68      3.26 o
   1   1   8        7.94        3.24      3.83 o
   2   1   8       37.12       51.90      8.82 o
   3   1   8       71.02       71.02     14.83 o
   4   1   8      198.29      227.70     26.48 o
   5   1   8      137.00      105.77     24.47 o
  -4   2   8       45.48       30.57     13.80 o
  -3   2   8       41.37       38.57     10.99 o
  -2   2   8       31.30       31.16      9.81 o
  -1   2   8        5.19        6.27      3.09 o
   0   2   8      123.49      119.45      7.34 o
   1   2   8        0.31        1.99      2.33 o
   2   2   8        0.45        1.41      2.55 o
   3   2   8      147.23      172.30     18.01 o
   4   2   8      394.41      489.26     33.36 o
   5   2   8      411.84      365.28     23.99 o
   6   2   8        3.16        4.81      5.58 o
  -4   3   8       17.82       12.48      7.35 o
  -3   3   8       75.46       86.74     16.44 o
  -2   3   8       15.45        7.01      8.66 o
  -1   3   8      428.85      410.35     25.56 o
   0   3   8       22.36       25.22      5.05 o
   1   3   8       77.86       86.22      7.03 o
   2   3   8       29.99       22.24      3.61 o
   3   3   8      946.05      963.54     36.84 o
   4   3   8      921.14     1031.70     64.83 o
   5   3   8       61.25       62.67     14.68 o
   6   3   8       11.59        6.73     10.66 o
  -3   4   8       20.92       14.83     11.45 o
  -2   4   8       63.01       67.66     13.25 o
  -1   4   8        6.14        6.03      5.01 o
   0   4   8       45.08       52.75     10.36 o
   1   4   8       54.06       58.78     13.87 o
   2   4   8      109.41       65.35     26.67 o
   3   4   8      553.69      703.86     20.10 o
   4   4   8       89.22      112.94     16.28 o
   5   4   8       19.24       14.08      8.13 o
  -3   5   8       27.64       21.48     10.35 o
  -2   5   8       17.06       11.38      5.79 o
  -1   5   8       75.83       78.47     13.90 o
   0   5   8        0.53        0.61      3.00 o
   1   5   8        2.15        1.96      3.22 o
   2   5   8       73.44       98.55     44.21 o
   4   5   8       44.00       45.61     15.03 o
   5   5   8       83.95       78.23     19.65 o
  -2   6   8        5.59        2.77      3.84 o
  -1   6   8        4.42        6.66      6.25 o
   0   6   8       57.35       42.39     16.61 o
   1   6   8        4.52        6.02      7.28 o
   2   6   8       23.98       31.49     16.05 o
   3   6   8       12.69       12.57     11.12 o
   5   6   8        5.28        7.85      5.54 o
   0   7   8        0.73        5.49      7.31 o
   1   7   8        9.58       12.46      8.79 o
   2   7   8       16.57       19.98     17.14 o
   3   7   8      199.08      248.29     54.74 o
  -3  -6   9       33.37       14.36     11.55 o
  -2  -6   9      111.48      132.92     17.85 o
  -1  -6   9        8.13        5.08      4.53 o
   0  -6   9       87.24       77.18     32.55 o
   1  -6   9        5.37        6.34     12.62 o
  -4  -5   9       72.64       75.25     26.56 o
  -3  -5   9      269.78      125.08     22.85 o
  -2  -5   9        6.54        5.35      3.75 o
  -1  -5   9      187.67      195.15     24.23 o
   0  -5   9        5.80        5.21      4.45 o
   1  -5   9       86.04       85.55     32.78 o
   2  -5   9       22.56       24.78     24.12 o
  -4  -4   9      118.62       79.58     10.85 o
  -3  -4   9       12.52        5.93      4.71 o
  -2  -4   9      205.71      253.28     26.34 o
  -1  -4   9      116.61      112.70     13.68 o
   0  -4   9      220.69      255.25     24.14 o
   1  -4   9        5.59        4.41      2.80 o
   2  -4   9       49.88       45.19     23.35 o
   3  -4   9        0.59        3.33      6.80 o
  -5  -3   9       23.68        9.63      7.41 o
  -4  -3   9        9.60        4.03      6.12 o
  -3  -3   9      113.13      159.77     19.42 o
  -2  -3   9       40.19       30.02      8.29 o
  -1  -3   9      217.06      214.33     25.98 o
   0  -3   9       11.94        6.76      4.06 o
   1  -3   9       37.19       39.80      9.39 o
   2  -3   9        0.92        1.68      5.71 o
   3  -3   9       51.48       53.18     13.56 o
   4  -3   9        0.40        1.23      7.76 o
  -5  -2   9       29.87       18.11     11.05 o
  -4  -2   9        8.69       16.38      8.44 o
  -3  -2   9       97.86       97.94     17.25 o
  -2  -2   9      273.91      267.01     25.86 o
  -1  -2   9      108.82      124.52     14.57 o
   0  -2   9       45.61       39.45      7.84 o
   1  -2   9       52.84       60.61     15.27 o
   2  -2   9      176.06      141.01     19.08 o
   3  -2   9        1.44       -0.37      7.99 o
   4  -2   9        2.36        5.23     12.06 o
  -5  -1   9        1.54        5.30      7.49 o
  -4  -1   9        0.12        2.27      3.89 o
  -3  -1   9      126.79      127.67     17.20 o
  -2  -1   9        1.48        2.39      2.30 o
  -1  -1   9        5.29        4.04      3.20 o
   0  -1   9        2.17        3.40      2.87 o
   1  -1   9       74.31       88.95     12.44 o
   2  -1   9       16.42       13.63      5.07 o
   3  -1   9        8.02        9.13     11.79 o
   4  -1   9       77.87       77.80     24.26 o
   5  -1   9        4.07        2.82      7.16 o
  -5   0   9       13.33        9.35      9.33 o
  -4   0   9        6.09        4.43      6.54 o
  -3   0   9        9.54        7.49      7.71 o
  -2   0   9      105.88       57.17     27.10 o
  -1   0   9       31.20       25.96      4.10 o
   0   0   9       86.15       98.68     11.56 o
   1   0   9       25.04       25.89      8.69 o
   2   0   9      122.08      124.60     11.58 o
   3   0   9      111.84      133.36     21.20 o
   4   0   9       27.05       34.77     20.53 o
  -4   1   9        4.11        3.01      7.56 o
  -3   1   9       80.23       74.49     15.04 o
  -2   1   9        0.00        4.66      7.68 o
  -1   1   9       64.53       70.83      6.83 o
   0   1   9        5.97        6.75      3.10 o
   1   1   9      275.28      301.12     28.84 o
   2   1   9        2.38        4.01      4.38 o
   3   1   9        0.06        3.56      3.42 o
   4   1   9       12.28        5.17      8.94 o
   5   1   9       73.35       69.32     18.25 o
  -4   2   9       17.56       21.66     13.57 o
  -3   2   9      125.57      145.23     18.47 o
  -2   2   9      498.05      615.50     19.37 o
  -1   2   9       10.00        6.18      3.35 o
   0   2   9      378.52      436.95     12.04 o
   1   2   9       23.80       30.62      7.99 o
   2   2   9      134.97      154.74     15.17 o
   3   2   9       18.84       24.77      8.92 o
   4   2   9       41.20       28.40     11.25 o
   5   2   9      125.45      102.97     25.22 o
  -4   3   9       50.98       37.96     16.71 o
  -3   3   9      454.31      510.67     25.85 o
  -2   3   9      137.94      152.29     17.87 o
  -1   3   9       49.72       40.69     19.44 o
   0   3   9        3.89        5.69      4.01 o
   1   3   9       87.46      103.77     11.59 o
   2   3   9        0.01        4.17      3.32 o
   3   3   9      120.44       77.33     14.61 o
   4   3   9        0.93        1.13      2.07 o
   5   3   9        3.88        5.97     12.03 o
  -3   4   9        5.90        4.82      5.23 o
  -2   4   9       92.18      112.91     17.05 o
  -1   4   9        1.17        3.27      3.06 o
   0   4   9       88.23       99.72     13.90 o
   1   4   9       42.08       42.52     15.32 o
   2   4   9       43.63       48.49      9.81 o
   3   4   9       42.66       52.89     14.67 o
   4   4   9       24.48       23.55     16.70 o
   5   4   9       32.26       15.99     11.70 o
  -2   5   9       33.27       25.13      9.15 o
  -1   5   9        0.13        4.66      4.63 o
   0   5   9       15.44       15.07      7.02 o
   1   5   9       26.61       25.79     10.37 o
   2   5   9       21.61       14.13      9.94 o
   3   5   9       19.69       16.45     11.64 o
   4   5   9       32.29       48.90     17.02 o
   5   5   9       23.74       12.10     10.38 o
  -1   6   9        3.91        5.60      5.98 o
   0   6   9       15.61       13.98      8.72 o
   1   6   9       15.66       21.05     16.52 o
   2   6   9        1.79        4.23      8.68 o
   3   6   9       77.66       74.20     46.97 o
   4   6   9       54.87       83.40     17.51 o
   0   7   9        0.67        4.35      7.01 o
   1   7   9        0.03        8.42      7.99 o
   2   7   9       79.88       80.01     47.46 o
   3   7   9        0.64        3.66      3.55 o
  -2  -6  10      118.38      133.95     23.07 o
  -1  -6  10        0.91        4.03      4.27 o
   0  -6  10       47.88       54.97     20.95 o
  -3  -5  10       23.04       17.84     11.64 o
  -2  -5  10       48.28       38.55     10.29 o
  -1  -5  10       35.92       44.34     11.38 o
   0  -5  10       28.09       15.10     10.97 o
   1  -5  10       68.21       61.07     33.83 o
   2  -5  10       22.17       20.11     14.52 o
  -4  -4  10        9.10        7.05      5.03 o
  -3  -4  10       37.76       28.21     14.29 o
  -2  -4  10       15.48       26.28      8.41 o
  -1  -4  10        0.20        2.62      3.11 o
   0  -4  10       79.14       92.66     16.11 o
   1  -4  10        1.15        3.05     10.09 o
   2  -4  10        1.71        4.23      7.81 o
   3  -4  10        8.31        2.95     10.53 o
  -4  -3  10       57.41       57.92     12.67 o
  -3  -3  10        2.23        3.33      5.29 o
  -2  -3  10        9.00       13.95      7.15 o
  -1  -3  10       87.70      107.19     21.72 o
   0  -3  10        0.92        1.48      4.29 o
   1  -3  10       21.29       22.42      8.41 o
   2  -3  10       40.21       54.14     19.65 o
   3  -3  10       21.57       21.51     14.68 o
   4  -3  10        0.75       10.09     14.21 o
  -4  -2  10       27.56       19.34      9.07 o
  -3  -2  10       40.10       22.87      8.34 o
  -2  -2  10       10.32       15.01      5.73 o
  -1  -2  10       66.48       75.96     15.40 o
   0  -2  10       88.29      106.99     11.94 o
   1  -2  10        1.66        4.34      6.51 o
   2  -2  10       20.87       16.01     11.16 o
   3  -2  10       13.98       12.76     11.22 o
   4  -2  10        0.20        7.17     16.01 o
  -4  -1  10       12.57        7.85      6.28 o
  -3  -1  10        3.89        0.91      4.61 o
  -2  -1  10        0.15        0.67      1.91 o
  -1  -1  10      359.17      427.14     16.81 o
   0  -1  10        7.57        6.29      4.46 o
   1  -1  10      259.62      285.20     15.17 o
   2  -1  10        0.00        1.82      1.90 o
   3  -1  10      161.82      130.18     18.85 o
   4  -1  10        1.08        0.60      7.75 o
   5  -1  10        8.67        7.45     11.53 o
  -4   0  10        0.17        4.96      8.80 o
  -3   0  10       10.40        5.55      7.20 o
  -2   0  10      184.39      220.68     14.24 o
  -1   0  10        2.67        3.99      3.03 o
   0   0  10      952.15     1187.36     23.07 o
   1   0  10      120.28      163.07     14.19 o
   2   0  10      268.37      287.93     17.79 o
   3   0  10       55.49       65.13     19.28 o
   4   0  10       16.50       10.61     11.84 o
   5   0  10        2.39        4.43      8.57 o
  -4   1  10        1.97       -0.53      7.05 o
  -3   1  10       47.16       66.31     15.07 o
  -2   1  10      166.35      211.15     21.07 o
   0   1  10       70.70       83.42     11.70 o
   1   1  10      452.47      550.58     32.43 o
   2   1  10        2.22        2.09      3.54 o
   3   1  10      293.64      281.42     88.50 o
   4   1  10        0.24       -3.10      8.78 o
   5   1  10        0.42        2.71      6.69 o
  -4   2  10       19.72       18.80     12.06 o
  -3   2  10        3.85        0.82      6.48 o
  -2   2  10      632.14      769.29     45.40 o
  -1   2  10       62.40       49.23      8.52 o
   0   2  10      291.05      371.91     26.91 o
   1   2  10       18.25       24.75      7.25 o
   2   2  10      231.15      278.79     37.29 o
   3   2  10        0.85        3.16      4.91 o
   4   2  10       18.46       11.83      7.55 o
   5   2  10       84.31       66.60     19.01 o
  -3   3  10       43.50       34.07     12.76 o
  -2   3  10       52.11       57.46     13.48 o
   0   3  10        7.10        7.51      4.58 o
   1   3  10      256.98      311.06     12.21 o
   2   3  10       95.49       94.21     11.09 o
   3   3  10       86.68       87.42     18.40 o
   4   3  10      127.32      126.45     43.13 o
   5   3  10       27.32       13.16     11.55 o
  -3   4  10       18.90       14.37      8.45 o
  -2   4  10      114.28      119.79     17.28 o
  -1   4  10        1.92        1.95      3.26 o
   0   4  10      111.62      130.48     11.13 o
   1   4  10       15.06       13.17      4.89 o
   2   4  10      101.14      125.74     10.40 o
   3   4  10       68.96       81.85     16.83 o
   4   4  10        4.09        3.84      8.22 o
   5   4  10        6.63        4.62      9.08 o
  -2   5  10       69.46       62.57     17.30 o
  -1   5  10      271.46      251.00     31.41 o
   0   5  10        0.63        3.27      3.57 o
   1   5  10      194.15      180.12     39.70 o
   2   5  10       62.82       62.99     14.57 o
   3   5  10      122.86      152.85     16.25 o
   4   5  10       10.30        9.52     11.77 o
   5   5  10       17.63        1.95      8.11 o
  -1   6  10       16.54        7.76      4.36 o
   0   6  10       51.41       49.12     29.43 o
   1   6  10       10.00        4.99      6.01 o
   2   6  10       69.55       76.77     38.53 o
   3   6  10        0.48        3.42      6.81 o
   4   6  10        0.53        5.56      7.47 o
   0   7  10       10.59       12.73     11.51 o
   1   7  10      143.17      127.10     75.40 o
   2   7  10        7.76        9.55      9.86 o
  -1  -6  11      111.99      104.77     58.20 o
   0  -6  11       15.39       17.88     21.93 o
  -3  -5  11       10.86        3.32      4.09 o
  -2  -5  11       90.98       72.95     22.01 o
  -1  -5  11       23.74       17.05     13.11 o
   0  -5  11        4.52        7.76      9.23 o
   1  -5  11       11.73       15.87     17.18 o
   2  -5  11        1.84        7.73      8.47 o
  -4  -4  11        2.87        5.73      4.18 o
  -3  -4  11      116.52       69.70     28.86 o
  -2  -4  11       35.43       40.19     15.03 o
  -1  -4  11       42.26       40.31     18.27 o
   0  -4  11        0.89        2.44      5.57 o
   1  -4  11        4.17        8.85      7.09 o
   2  -4  11       37.80       30.32     24.27 o
   3  -4  11       10.38        8.83      9.30 o
  -4  -3  11       35.32       23.32     11.73 o
  -3  -3  11       95.88       85.54     37.22 o
  -2  -3  11        3.23        5.12      4.92 o
  -1  -3  11       14.76        4.95      4.15 o
   0  -3  11        5.56        9.07      6.60 o
   1  -3  11       99.41      134.04     38.52 o
   2  -3  11        0.08        3.28      8.45 o
   3  -3  11       78.12       97.41     20.04 o
  -4  -2  11       39.32       27.57      9.66 o
  -3  -2  11       86.27       90.54     16.82 o
  -2  -2  11        8.25        4.13      3.67 o
  -1  -2  11      167.83      202.25     26.34 o
   0  -2  11      125.26      158.07     19.00 o
   1  -2  11       56.25       66.43     11.20 o
   2  -2  11      449.44      590.67     42.07 o
   3  -2  11        0.66        5.28      6.40 o
   4  -2  11      134.81      163.72     25.98 o
  -4  -1  11      106.02       95.31     31.28 o
  -3  -1  11       17.64       17.90      7.78 o
  -2  -1  11       70.02       72.44     11.33 o
  -1  -1  11        7.25       11.42      4.29 o
   0  -1  11       74.11       97.95     13.68 o
   1  -1  11      888.05     1097.64     35.06 o
   2  -1  11       32.13       26.40     14.50 o
   3  -1  11      118.20       87.93     20.50 o
   4  -1  11        2.34        3.59      8.81 o
  -4   0  11       24.75       26.41      9.88 o
  -3   0  11      163.35      199.91     24.12 o
  -2   0  11        0.29        0.71      2.38 o
  -1   0  11      178.03      205.36     12.32 o
   0   0  11      620.11      784.22     24.10 o
   1   0  11        5.99        6.17      4.42 o
   2   0  11      229.92      288.84     21.37 o
   3   0  11       42.84       22.08     11.80 o
   5   0  11        8.02        1.68      8.80 o
  -4   1  11       69.60       60.56     13.81 o
  -3   1  11        1.04        3.01      9.59 o
  -2   1  11        8.10        7.89     10.78 o
  -1   1  11        1.82        1.80      3.85 o
   0   1  11       37.72       49.84     11.32 o
   1   1  11      230.92      284.58     30.83 o
   2   1  11       25.92       28.70      7.37 o
   3   1  11       48.85       40.32     13.58 o
   4   1  11       41.45       26.68     19.21 o
   5   1  11        4.95        4.15     13.32 o
  -4   2  11        0.00        4.80     11.88 o
  -3   2  11        4.93        8.48     11.73 o
  -2   2  11      189.16      211.17     21.85 o
  -1   2  11      252.33      242.18     61.72 o
   0   2  11      251.79      304.66     33.71 o
   1   2  11      122.25      162.97     16.51 o
   2   2  11      119.83      153.99     15.70 o
   3   2  11      123.24       82.07     34.81 o
   4   2  11      131.45      162.22     20.79 o
  -3   3  11      150.36      178.55     20.69 o
  -2   3  11       18.25       10.60      5.59 o
  -1   3  11       20.50       14.66      5.14 o
   0   3  11       34.99       37.61      7.81 o
   1   3  11      138.47      149.21     24.35 o
   2   3  11        0.76        0.53      2.92 o
   3   3  11       43.03       58.48     14.94 o
   4   3  11       37.80       22.53      9.24 o
   5   3  11       17.09       10.36     11.52 o
  -3   4  11        9.74        4.17      5.16 o
  -2   4  11        5.94        6.01      6.12 o
  -1   4  11       57.68       45.50     10.05 o
   0   4  11      304.21      318.36     16.64 o
   1   4  11        2.36        3.31      3.45 o
   2   4  11       80.36       90.83     10.76 o
   3   4  11       28.44       27.13     13.76 o
   5   4  11        7.20        4.38      8.41 o
  -2   5  11        4.75        2.14      4.05 o
  -1   5  11       74.54       64.81     12.00 o
   0   5  11       18.68       14.37      4.53 o
   1   5  11       23.13       19.88      6.23 o
   2   5  11        0.24        3.65      2.74 o
   3   5  11       54.19       68.05     18.56 o
   4   5  11       11.38        8.10      9.12 o
   5   5  11        0.02        4.30     14.30 o
  -1   6  11        1.36        3.60      4.22 o
   0   6  11       60.85       54.79     34.53 o
   1   6  11        8.92       15.19     10.19 o
   2   6  11      154.65      226.63     16.73 o
   3   6  11        7.46        6.26      5.63 o
   4   6  11       28.71       13.06     11.70 o
   1   7  11       62.17       58.11     47.47 o
   2   7  11        0.94        2.60      6.38 o
   3   7  11        0.76        4.54      5.73 o
  -2  -5  12       42.44       26.44     10.53 o
  -1  -5  12       17.89       12.86      6.49 o
   0  -5  12       35.74       40.73     25.76 o
   1  -5  12       25.65       19.76     13.67 o
  -3  -4  12        5.04        3.56      3.92 o
  -2  -4  12       42.63       27.56     14.75 o
  -1  -4  12       16.30       13.98      7.31 o
   0  -4  12       14.93        7.96      6.79 o
   1  -4  12       76.86       79.07     41.18 o
   2  -4  12        1.74        7.81      6.42 o
  -4  -3  12        9.18        4.72      6.04 o
  -3  -3  12        8.75       11.67      7.87 o
  -2  -3  12      147.89      169.55     31.99 o
  -1  -3  12       15.27       17.39      6.98 o
   0  -3  12      223.28      239.53     25.17 o
   1  -3  12        1.72       -0.61      7.95 o
   2  -3  12       60.56       83.73     19.97 o
   3  -3  12      102.81      136.22     26.63 o
  -4  -2  12       14.65        8.00      4.98 o
  -3  -2  12       91.87       78.98     16.13 o
  -2  -2  12      145.54      162.45     27.54 o
  -1  -2  12      106.02       97.88     22.52 o
   0  -2  12       17.44       16.15      6.62 o
   1  -2  12       40.37       41.87     10.06 o
   2  -2  12       36.30       46.07     17.03 o
   3  -2  12       12.79        7.32     11.85 o
   4  -2  12        3.28        3.05      8.80 o
  -4  -1  12       43.64       30.26     11.76 o
  -3  -1  12       86.86      105.93     17.32 o
  -2  -1  12      241.15      281.71     20.56 o
  -1  -1  12        0.11        1.55      3.15 o
   0  -1  12       49.18       53.40     15.11 o
   1  -1  12       64.81       75.21     15.44 o
   2  -1  12       47.25       60.04     19.49 o
   3  -1  12       32.52       16.08     14.68 o
   4  -1  12       19.09       12.45     11.86 o
  -4   0  12       36.98       20.78     10.94 o
  -3   0  12       73.91       95.29     23.64 o
  -2   0  12       22.10       12.96      6.30 o
  -1   0  12        8.67        3.12      4.31 o
   0   0  12      597.92      666.75     30.46 o
   1   0  12      104.26      136.19     15.63 o
   2   0  12       37.51       37.56     14.83 o
   4   0  12        0.77        0.60      9.60 o
   5   0  12        8.60        6.62     11.49 o
  -4   1  12       32.33       23.13     13.20 o
  -3   1  12        7.94        6.78      9.65 o
  -2   1  12       47.24       51.16     14.56 o
  -1   1  12      371.52      374.13     39.54 o
   0   1  12      230.63      279.80     17.07 o
   1   1  12       32.56       41.79     12.29 o
   2   1  12       14.09        9.95      4.82 o
   3   1  12       87.46      103.69     21.29 o
   4   1  12        1.23        0.58      9.61 o
   5   1  12       28.84        8.34      9.93 o
  -3   2  12       45.56       29.98     13.97 o
  -2   2  12       37.66       33.43     10.69 o
  -1   2  12       13.14        5.29      4.44 o
   0   2  12        0.32        1.41      2.91 o
   1   2  12        3.83        4.37      3.59 o
   2   2  12      176.97      152.38     17.77 o
   3   2  12       65.70       52.33     18.35 o
   4   2  12        2.40        2.40      4.44 o
   5   2  12        3.17        4.56     10.28 o
  -3   3  12        3.98        2.34      6.71 o
  -2   3  12       59.87       62.01     22.62 o
  -1   3  12        8.37        7.71      7.65 o
   0   3  12        0.54        3.05      4.91 o
   1   3  12      266.43      301.92     19.38 o
   2   3  12       18.57        6.59      4.88 o
   3   3  12       75.81       94.13     21.96 o
   4   3  12        1.26        1.61      3.08 o
   5   3  12       58.64       44.11     23.41 o
  -2   4  12        6.57        6.15      8.54 o
  -1   4  12       22.87       14.42      9.36 o
   0   4  12       42.54       43.53      8.27 o
   1   4  12        4.26        4.15      3.74 o
   2   4  12       84.59      103.27     13.44 o
   3   4  12        2.29        3.79      8.32 o
   4   4  12       41.07        8.25      8.73 o
   5   4  12        0.14        6.41     12.90 o
  -1   5  12       18.84       15.48      7.45 o
   0   5  12       31.64       24.72      5.75 o
   1   5  12      161.64      179.14     19.76 o
   2   5  12       28.68       41.22     13.78 o
   3   5  12      162.41      141.21     22.49 o
   4   5  12        0.09       -0.70      7.43 o
   0   6  12       39.10       41.74     22.00 o
   1   6  12       19.20       15.40      7.00 o
   2   6  12       37.31       39.18     13.96 o
   3   6  12        1.89        3.99      5.11 o
   4   6  12       15.71       11.35     15.23 o
  -2  -5  13        4.02        6.20      3.14 o
  -1  -5  13       11.77        4.68      3.83 o
   0  -5  13        8.63       10.52     12.61 o
  -3  -4  13       43.89       17.81     11.44 o
  -2  -4  13        2.39        8.79      4.64 o
  -1  -4  13      105.38       95.25     33.55 o
   0  -4  13      146.19      162.74     63.39 o
   1  -4  13       60.17       64.48     35.27 o
   2  -4  13        0.07        1.28      6.30 o
  -3  -3  13       20.76        7.57      5.30 o
  -2  -3  13       42.92       42.44     12.73 o
  -1  -3  13      199.92      193.98     35.75 o
   0  -3  13       45.30       39.80     18.34 o
   1  -3  13       15.35       11.35     13.41 o
   2  -3  13       17.38       13.18     13.03 o
   3  -3  13       34.60       20.09     13.50 o
  -3  -2  13       31.28       28.98     10.03 o
  -2  -2  13       40.26       32.54      9.77 o
  -1  -2  13      185.88      217.17     39.60 o
   0  -2  13       85.35      103.00     21.11 o
   1  -2  13       65.67       67.74     12.47 o
   2  -2  13      206.03      223.19     25.16 o
   3  -2  13      189.79      178.37     23.60 o
  -4  -1  13        8.20        2.86      2.28 o
  -3  -1  13        7.24        5.58      5.23 o
  -2  -1  13       47.01       44.63     10.37 o
  -1  -1  13       83.59       99.13     24.66 o
   0  -1  13       78.62       99.13     15.42 o
   1  -1  13      238.44      267.78     15.79 o
   2  -1  13      279.78      236.47     26.67 o
   3  -1  13        4.71        7.26     12.37 o
   4  -1  13        0.18        4.53     14.96 o
  -3   0  13       35.65       49.81     13.86 o
  -2   0  13       17.49       22.40     11.05 o
  -1   0  13      431.28      525.31     23.60 o
   0   0  13        6.87        4.07      4.74 o
   1   0  13      417.29      507.18     25.49 o
   2   0  13        0.01        2.12      3.43 o
   3   0  13       25.90       24.16     18.56 o
   4   0  13       79.16       51.30     12.96 o
  -3   1  13       24.53       16.70     12.57 o
  -2   1  13      179.00      212.69     23.01 o
  -1   1  13       58.88       48.10      7.71 o
   0   1  13      172.41      205.32     39.98 o
   1   1  13       10.06        9.27      6.66 o
   2   1  13        7.82        6.92      8.80 o
   3   1  13       52.39       61.87     17.11 o
   4   1  13       23.42        9.08     11.45 o
   5   1  13        2.77        7.13      9.74 o
  -3   2  13       87.95       78.91     14.58 o
  -2   2  13       78.20       64.32     18.65 o
  -1   2  13      329.04      282.95     87.61 o
   0   2  13        1.12        3.13      3.08 o
   1   2  13       65.64       94.25     16.62 o
   2   2  13       16.95       15.11     10.17 o
   3   2  13       19.50       17.03     10.68 o
   4   2  13       76.24       76.62     18.99 o
   5   2  13        2.91        2.98      9.37 o
  -2   3  13       92.35      120.61     20.14 o
  -1   3  13        0.02        2.23      6.87 o
   0   3  13       36.68       34.26     10.61 o
   1   3  13       22.56        8.90      5.72 o
   2   3  13       54.17       41.21     12.31 o
   3   3  13       55.53       43.13     16.75 o
   4   3  13       16.95        5.54      5.67 o
   5   3  13       12.45        6.33      9.72 o
  -2   4  13        0.06        1.16      5.66 o
  -1   4  13      170.03       78.39     10.58 o
   0   4  13       19.07        9.11      4.28 o
   1   4  13      169.46      181.27     30.82 o
   2   4  13       69.79       80.75     17.87 o
   3   4  13       92.97       91.55     16.42 o
   4   4  13       43.01       50.81     14.09 o
  -1   5  13       51.69       26.90     10.12 o
   0   5  13       68.27       61.09     12.20 o
   1   5  13        3.59        6.61      4.10 o
   2   5  13       21.49       16.71     10.90 o
   3   5  13        3.78       10.26     13.02 o
   4   5  13       85.65       79.65     22.84 o
   0   6  13        6.30        5.27     11.43 o
   1   6  13        6.47        3.56      3.85 o
   2   6  13        6.28        9.02      6.37 o
   3   6  13      172.34       87.66     14.87 o
  -2  -4  14        0.04        4.57      4.63 o
  -1  -4  14       21.46       14.97      6.76 o
   0  -4  14        2.30        3.51     11.41 o
   1  -4  14       15.15       16.05     12.24 o
  -3  -3  14       32.66       30.79     14.37 o
  -2  -3  14       41.77       51.41     15.15 o
  -1  -3  14       41.31       27.97     11.62 o
   0  -3  14       69.68       76.88     28.33 o
   1  -3  14       12.86       20.15     18.09 o
   2  -3  14       51.94       66.26     22.37 o
  -3  -2  14       34.24       26.13     11.69 o
  -2  -2  14       36.63       27.17      8.75 o
  -1  -2  14        4.21        5.38      3.76 o
   0  -2  14        0.00        3.07      4.82 o
   1  -2  14       84.83      114.50     29.57 o
   2  -2  14        3.77        3.88     10.81 o
   3  -2  14      141.74      165.83     22.73 o
  -3  -1  14       38.32       18.26      8.71 o
  -2  -1  14       20.34       26.92     11.35 o
  -1  -1  14        4.87        5.32      4.19 o
   0  -1  14      197.81      274.65     22.04 o
   1  -1  14       68.71       89.03     17.80 o
   2  -1  14      147.25      167.22     23.05 o
   3  -1  14       12.86        3.62      9.01 o
   4  -1  14       47.30       34.48     20.04 o
  -3   0  14       11.66        9.14      6.85 o
  -2   0  14        6.42        6.61      5.78 o
  -1   0  14        6.92        7.45      4.41 o
   0   0  14      134.09      151.22     17.82 o
   1   0  14       52.66       72.88     12.85 o
   2   0  14       10.22        8.35      5.17 o
   3   0  14       29.76       21.33     16.46 o
   4   0  14       15.47        8.12     12.39 o
  -3   1  14        3.46        5.41      6.98 o
  -2   1  14        5.16        0.72      5.90 o
  -1   1  14       72.35       74.49      9.12 o
   0   1  14      132.92      163.27     14.69 o
   1   1  14        1.74        5.71      4.52 o
   2   1  14      134.27      168.66     20.89 o
   3   1  14       49.65       42.17     13.16 o
   4   1  14       72.01       62.15     23.16 o
  -3   2  14        0.02        2.49      5.41 o
  -2   2  14       32.92       17.07     11.48 o
  -1   2  14        9.47        5.06      7.91 o
   0   2  14        1.72        3.99      4.51 o
   1   2  14      125.71      163.45     20.18 o
   2   2  14      103.21      104.76     17.96 o
   3   2  14       79.31       78.22     16.40 o
   4   2  14        0.10        2.51      3.64 o
  -2   3  14       25.69       12.59      7.96 o
  -1   3  14        7.42        4.61      9.37 o
   0   3  14      242.12      195.35     41.98 o
   1   3  14       35.01       18.51      9.90 o
   2   3  14      174.97      168.68     18.87 o
   3   3  14        0.41        1.67      9.33 o
   4   3  14       15.19       10.42     13.74 o
  -1   4  14       30.66       11.33      8.50 o
   0   4  14       27.45       11.69     11.84 o
   1   4  14       77.88       68.74     16.90 o
   2   4  14        7.86        2.94      4.16 o
   3   4  14        2.93        5.70     14.21 o
   4   4  14       36.41       46.22     19.83 o
  -1   5  14        0.24        3.58      5.86 o
   0   5  14       86.27       78.93     17.08 o
   1   5  14        0.05        0.93      3.23 o
   2   5  14        0.23        5.79      9.37 o
   3   5  14        0.71        2.85      9.29 o
   4   5  14       42.17       17.37      9.26 o
   1   6  14        0.47        4.54      8.31 o
   2   6  14        2.94        5.56      5.18 o
  -1  -4  15       34.27       14.77     13.46 o
   0  -4  15       64.48       50.56     31.81 o
  -2  -3  15       33.98       19.96      9.62 o
  -1  -3  15       20.57       15.75     10.43 o
   0  -3  15        0.16        4.47      3.54 o
   1  -3  15       11.05        5.75      8.57 o
   2  -3  15        4.99       12.11     12.63 o
  -3  -2  15       27.76       11.42      6.03 o
  -2  -2  15       23.25       16.49      7.79 o
  -1  -2  15       38.23       46.61     12.62 o
   0  -2  15        2.83        4.28      4.96 o
   1  -2  15        8.90        5.76      7.02 o
   2  -2  15       89.14      116.10     22.40 o
   3  -2  15        0.36        2.47      9.05 o
  -3  -1  15        5.31        3.73      3.37 o
  -2  -1  15       29.77       29.03     10.44 o
  -1  -1  15        4.43       10.12      5.94 o
   0  -1  15        8.47        8.93      7.25 o
   1  -1  15       56.15       59.72     14.81 o
   2  -1  15        4.36        4.08      8.72 o
   3  -1  15        4.36        2.59      9.07 o
  -3   0  15       29.58       19.99     10.04 o
  -2   0  15        8.35        8.40      6.95 o
  -1   0  15       27.39       32.14      8.19 o
   0   0  15       11.40       15.68      5.92 o
   1   0  15       13.45       11.80      7.24 o
   2   0  15       22.92       16.55      7.87 o
   3   0  15       88.20       98.66     20.68 o
   4   0  15        6.39        5.37     13.59 o
  -2   1  15       44.44       39.83     12.73 o
  -1   1  15        0.40        3.13      5.60 o
   0   1  15        0.43        5.94      5.76 o
   1   1  15        9.89       10.48      4.83 o
   2   1  15      101.17      115.45     12.57 o
   3   1  15        2.43        5.24      5.19 o
   4   1  15       65.40       17.14     14.95 o
  -2   2  15       13.82        5.84      7.30 o
  -1   2  15       45.76       44.04     15.24 o
   0   2  15        2.54        5.79      5.19 o
   1   2  15      178.43      182.41     19.45 o
   2   2  15        2.48        2.46      3.63 o
   3   2  15      175.36      211.13     19.67 o
   4   2  15        0.78        1.38      8.42 o
  -2   3  15        2.47        5.85      8.41 o
  -1   3  15        4.27        2.59      5.36 o
   0   3  15       30.71       18.33      6.66 o
   1   3  15        0.61        2.92      3.02 o
   2   3  15      103.27      139.07     16.46 o
   3   3  15        3.77       12.69     13.23 o
   4   3  15        0.24       11.92     13.77 o
  -1   4  15       77.16       51.99     14.16 o
   0   4  15       14.42       10.71      8.16 o
   1   4  15      115.03      110.24     13.88 o
   2   4  15        0.08        1.31      3.17 o
   3   4  15       44.03       36.99     13.80 o
   4   4  15        7.51       16.45     17.55 o
   0   5  15       20.79        9.83      7.82 o
   1   5  15        1.42        1.09      2.57 o
   2   5  15       39.04       15.87     12.13 o
   3   5  15        3.99        8.15     12.47 o
  -1  -3  16       37.60       19.57     10.85 o
   0  -3  16       53.48       36.07     20.87 o
   1  -3  16        2.22        7.67     10.27 o
  -2  -2  16       24.68       22.98     10.11 o
  -1  -2  16       16.70       14.64      6.58 o
   0  -2  16       12.19       13.03      5.02 o
   1  -2  16        4.69        2.36      4.94 o
   2  -2  16        2.86        8.90     14.19 o
  -2  -1  16        8.58        8.07      4.81 o
  -1  -1  16      131.77      167.17     15.96 o
   0  -1  16      134.37      233.63     36.70 o
   1  -1  16       31.42       28.69      9.00 o
   2  -1  16       17.95       20.96     15.60 o
   3  -1  16        0.66        1.12      8.56 o
  -2   0  16      135.55       99.78     32.53 o
  -1   0  16       90.82      120.31     69.42 o
   0   0  16       59.71       78.99     12.23 o
   1   0  16        9.25        8.53      5.91 o
   2   0  16       25.59       21.86      8.62 o
   3   0  16       26.35        5.95      8.89 o
  -2   1  16       63.51       55.90     14.77 o
  -1   1  16       99.05       80.65     31.56 o
   0   1  16       51.91       47.17      9.60 o
   1   1  16       73.43       98.48     16.49 o
   2   1  16       47.75       56.21      9.84 o
   3   1  16        0.05        5.50     11.59 o
  -2   2  16       33.65       14.67     10.93 o
  -1   2  16        0.05        3.30      3.60 o
   0   2  16      134.07      160.58     15.99 o
   1   2  16        5.19        6.86      6.60 o
   2   2  16        4.70        9.20      4.51 o
   3   2  16       11.75       12.98      8.21 o
   4   2  16       10.99        5.37     11.16 o
  -1   3  16      119.49      107.98     18.46 o
   0   3  16       45.25       37.91     22.18 o
   1   3  16        0.73        3.85      4.56 o
   2   3  16       17.08        9.88      6.15 o
   3   3  16        4.00        3.49      5.20 o
   0   4  16       10.98       10.16      5.44 o
   1   4  16        0.45        6.43      4.24 o
   2   4  16        3.75        4.93      4.91 o
   3   4  16       16.55        5.78      9.07 o
   2   5  16       24.15        7.79      9.45 o
  -1  -2  17        0.21        6.32      3.48 o
   0  -2  17      162.40      180.35     71.65 o
   1  -2  17       70.74       63.73     27.63 o
  -1  -1  17       86.80       94.31     31.28 o
   0  -1  17       10.49        8.58      4.34 o
   1  -1  17       45.70       43.28     12.32 o
   2  -1  17        2.39        1.55      9.64 o
  -2   0  17       45.75       27.73     12.33 o
  -1   0  17        3.66        8.01      5.05 o
   0   0  17       56.64       67.45     13.22 o
   1   0  17       10.40        7.47      5.31 o
   2   0  17       70.02       76.78     12.60 o
   3   0  17        3.65        4.64      9.93 o
  -1   1  17       13.02       19.78      8.82 o
   0   1  17        5.60        6.23      4.49 o
   1   1  17       64.84       96.12     18.22 o
   2   1  17        0.10        6.19      4.85 o
   3   1  17        6.76       11.15      5.42 o
  -1   2  17        7.46        7.92      7.25 o
   0   2  17       14.38        6.40      8.08 o
   1   2  17       20.15       15.02      6.96 o
   2   2  17        3.89        3.48      3.50 o
   3   2  17        0.02        5.64      4.53 o
   0   3  17        0.61        4.57      7.02 o
   1   3  17       16.14       11.03      7.37 o
   2   3  17        0.08        2.71      3.32 o
   3   3  17        2.45        4.87      4.74 o
   1   4  17       20.17       10.35      5.66 o
   2   4  17       11.69        7.62      6.03 o
   0  -1  18        0.26        3.84      4.12 o
   1  -1  18       39.28       26.52      9.03 o
  -1   0  18        2.29        6.01      5.64 o
   0   0  18       34.13       34.06      8.97 o
   1   0  18        0.46        4.30      3.78 o
   2   0  18        5.82        5.82      6.31 o
  -1   1  18       74.69       63.02     25.99 o
   0   1  18       26.57       29.82     12.03 o
   1   1  18        0.01        5.04      4.37 o
   2   1  18        4.70        4.67      3.68 o
   0   2  18        1.06        6.95      5.73 o
   1   2  18        6.24        8.29      5.33 o
   2   2  18       23.55       10.37      8.37 o
   1   3  18       14.63       10.36      6.07 o
   2   3  18       14.11        7.13      4.86 o
 
